# Supplementary material for: (1S,3R)-3-Isobutyl-2,3-dihydro­spiro[benzo[f]isoindole-1,3′-indoline]-2′,4,9-trione methanol monosolvate
Source: Acta Crystallogr Sect E Struct Rep Online. 2012 Jul 25;68(Pt 8):o2522–3. doi: 10.1107/S1600536812032643 (PMC3414972; doi:10.1107/S1600536812032643)
Supplement: Supplementary file 1 [file e-68-o2522-sup1.cif]

##############################################################################
#                                                                            #
# This CIF contains the data in a paper accepted for publication in          #
# Acta Crystallographica Section E. It conforms to the requirements of       #
# Notes for Authors for Acta Crystallographica Section E, and has been       #
# peer reviewed under the auspices of the IUCr Commission on Journals.       #
#                                                                            #
# Full details of the Crystallographic Information File format               #
# are given in the paper "The Crystallographic Information File (CIF):       #
# a New Standard Archive File for Crystallography" by S. R. Hall, F. H.      #
# Allen and I. D. Brown [Acta Cryst. (1991), A47, 655-685].                  #
#                                                                            #
# The current version of the core CIF dictionary is obtainable from          #
# ftp://ftp.iucr.org/pub/cif_core.dic.                                       #
#                                                                            #
# Software is freely available for graphical display of the structure(s)     #
# in this CIF. For information consult the CIF software page                 #
# http://www.iucr.org/resources/cif/software.                                #
#                                                                            #
# This file may be used for bona fide research purposes within the           #
# scientific community so long as proper attribution is given to the journal # 
# article from which it was obtained.                                        #
#                                                                            #
##############################################################################
data_I
_audit_creation_method     SHELXL97
_chemical_name_systematic
;
(1<i>S</i>,3<i>R</i>)-3-Isobutyl-2,3-dihydrospiro[benzo[<i>f</i>]isoindole-
1,3'-indoline]-2',4,9-trione methanol monosolvate
;
_chemical_name_common     ?
_chemical_formula_moiety     'C23 H20 N2 O3, C H4 O'
_chemical_formula_sum     'C24 H24 N2 O4'
_chemical_formula_iupac     'C23 H20 N2 O3 , C H4 O'
_chemical_formula_weight     404.45
_chemical_melting_point     ?
_symmetry_cell_setting     monoclinic
_symmetry_space_group_name_H-M     'P 21/c'
_symmetry_space_group_name_Hall     '-P 2ybc'
loop_
    _symmetry_equiv_pos_as_xyz
    'x, y, z'
    '-x, y+1/2, -z+1/2'
    '-x, -y, -z'
    'x, -y-1/2, z-1/2'
_cell_length_a     10.8485(2)
_cell_length_b     11.9605(2)
_cell_length_c     16.5705(3)
_cell_angle_alpha     90.00
_cell_angle_beta     111.2460(10)
_cell_angle_gamma     90.00
_cell_volume     2003.95(6)
_cell_formula_units_Z     4
_cell_measurement_reflns_used     7290
_cell_measurement_theta_min     2.60
_cell_measurement_theta_max     30.05
_cell_measurement_temperature     100.0(10)
_exptl_crystal_description     block
_exptl_crystal_colour     brown
_exptl_crystal_size_max     0.32
_exptl_crystal_size_mid     0.20
_exptl_crystal_size_min     0.11
_exptl_crystal_density_diffrn     1.341
_exptl_crystal_density_meas     ?
_exptl_crystal_density_method     'not measured'
_exptl_crystal_F_000     856
_exptl_absorpt_coefficient_mu     0.092
_exptl_absorpt_correction_type     multi-scan
_exptl_absorpt_process_details     '(SADABS; Bruker, 2009)'
_exptl_absorpt_correction_T_min     0.9709
_exptl_absorpt_correction_T_max     0.9901
_exptl_special_details
;
The crystal was placed in the cold stream of an Oxford Cryosystems Cobra
open-flow nitrogen cryostat (Cosier & Glazer, 1986) operating at 100.0(1) K.
;
_diffrn_ambient_temperature     100.0(10)
_diffrn_radiation_type     MoK\a
_diffrn_radiation_wavelength     0.71073
_diffrn_radiation_source     'fine-focus sealed tube'
_diffrn_radiation_monochromator     graphite
_diffrn_measurement_device_type     'Bruker SMART APEXII CCD area-detector'
_diffrn_measurement_method     '\f and \w'
_diffrn_detector_area_resol_mean     ?
_diffrn_reflns_number     23197
_diffrn_reflns_av_R_equivalents     0.0353
_diffrn_reflns_av_sigmaI/netI     0.0409
_diffrn_reflns_theta_min     2.01
_diffrn_reflns_theta_max     30.07
_diffrn_reflns_theta_full     30.07
_diffrn_measured_fraction_theta_max     0.998
_diffrn_measured_fraction_theta_full     0.998
_diffrn_reflns_limit_h_min     -15
_diffrn_reflns_limit_h_max     14
_diffrn_reflns_limit_k_min     -14
_diffrn_reflns_limit_k_max     16
_diffrn_reflns_limit_l_min     -23
_diffrn_reflns_limit_l_max     23
_diffrn_standards_number     0
_diffrn_standards_interval_count     .
_diffrn_standards_interval_time     .
_diffrn_standards_decay_%     ?
_refine_special_details
;
Refinement of <i>F</i>^2^ against ALL reflections. The weighted <i>R</i>-factor
<i>wR</i> and goodness of fit <i>S</i> are based on <i>F</i>^2^, conventional
<i>R</i>-factors <i>R</i> are based on <i>F</i>, with <i>F</i> set to zero for
negative <i>F</i>^2^. The threshold expression of <i>F</i>^2^ >
\s(<i>F</i>^2^) is used only for calculating <i>R</i>-factors(gt) <i>etc</i>.
and is not relevant to the choice of reflections for refinement.
<i>R</i>-factors based on <i>F</i>^2^ are statistically about twice as large
as those based on <i>F</i>, and <i>R</i>-factors based on ALL data will be
even larger.
;
_reflns_number_total     5871
_reflns_number_gt     4460
_reflns_threshold_expression     I>2\s(I)
_refine_ls_structure_factor_coef     Fsqd
_refine_ls_matrix_type     full
_refine_ls_R_factor_all     0.0745
_refine_ls_R_factor_gt     0.0528
_refine_ls_wR_factor_gt     0.1235
_refine_ls_wR_factor_ref     0.1345
_refine_ls_goodness_of_fit_ref     1.030
_refine_ls_restrained_S_all     1.030
_refine_ls_number_reflns     5871
_refine_ls_number_parameters     286
_refine_ls_number_restraints     0
_refine_ls_hydrogen_treatment     mixed
_refine_ls_weighting_scheme     calc
_refine_ls_weighting_details
       'calc w = 1/[\s^2^(Fo^2^)+(0.0597P)^2^+0.9585P] where P=(Fo^2^+2Fc^2^)/3'
_atom_sites_solution_hydrogens     geom
_atom_sites_solution_primary     direct
_atom_sites_solution_secondary     difmap
_refine_ls_shift/su_max     0.000
_refine_ls_shift/su_mean     0.000
_refine_diff_density_max     0.627
_refine_diff_density_min     -0.455
_refine_ls_extinction_method     none
_refine_ls_extinction_coef     ?
loop_
    _atom_type_symbol
    _atom_type_description
    _atom_type_scat_dispersion_real
    _atom_type_scat_dispersion_imag
    _atom_type_scat_source
    'C' 'C' 0.0033 0.0016
                         'International Tables Vol C Tables 4.2.6.8 and 6.1.1.4'
    'H' 'H' 0.0000 0.0000
                         'International Tables Vol C Tables 4.2.6.8 and 6.1.1.4'
    'N' 'N' 0.0061 0.0033
                         'International Tables Vol C Tables 4.2.6.8 and 6.1.1.4'
    'O' 'O' 0.0106 0.0060
                         'International Tables Vol C Tables 4.2.6.8 and 6.1.1.4'
_computing_data_collection     'APEX2 (Bruker, 2009)'
_computing_cell_refinement     'SAINT (Bruker, 2009)'
_computing_data_reduction     'SAINT (Bruker, 2009)'
_computing_structure_solution     'SHELXTL (Sheldrick, 2008)'
_computing_structure_refinement     'SHELXTL (Sheldrick, 2008)'
_computing_molecular_graphics     'SHELXTL (Sheldrick, 2008)'
_computing_publication_material
;
SHELXTL (Sheldrick, 2008) and PLATON (Spek, 2009)
;
loop_
    _atom_site_type_symbol
    _atom_site_label
    _atom_site_fract_x
    _atom_site_fract_y
    _atom_site_fract_z
    _atom_site_U_iso_or_equiv
    _atom_site_adp_type
    _atom_site_calc_flag
    _atom_site_refinement_flags
    _atom_site_occupancy
    _atom_site_symmetry_multiplicity
    _atom_site_disorder_assembly
    _atom_site_disorder_group
    O O1 0.09694(11) 0.90322(10) 0.51378(7) 0.0300(3) Uani d . 1 1 . .
    O O2 0.56629(10) 1.07980(8) 0.70838(7) 0.0186(2) Uani d . 1 1 . .
    O O3 0.35764(11) 1.07705(9) 0.83896(7) 0.0235(2) Uani d . 1 1 . .
    N N1 0.33921(12) 0.82889(10) 0.78597(8) 0.0160(2) Uani d . 1 1 . .
    N N2 0.56151(12) 1.00095(10) 0.91874(8) 0.0187(3) Uani d . 1 1 . .
    C C1 0.40186(14) 1.06328(11) 0.56677(9) 0.0159(3) Uani d . 1 1 . .
    C C2 0.46388(15) 1.13840(12) 0.52980(9) 0.0187(3) Uani d . 1 1 . .
    H H2A 0.5469 1.1698 0.5640 0.022 Uiso calc R 1 1 . .
    C C3 0.40491(16) 1.16770(12) 0.44316(10) 0.0219(3) Uani d . 1 1 . .
    H H3A 0.4469 1.2198 0.4183 0.026 Uiso calc R 1 1 . .
    C C4 0.28436(16) 1.12071(13) 0.39287(10) 0.0234(3) Uani d . 1 1 . .
    H H4A 0.2450 1.1399 0.3334 0.028 Uiso calc R 1 1 . .
    C C5 0.22110(16) 1.04605(13) 0.42882(9) 0.0218(3) Uani d . 1 1 . .
    H H5A 0.1385 1.0146 0.3940 0.026 Uiso calc R 1 1 . .
    C C6 0.27860(14) 1.01691(11) 0.51630(9) 0.0179(3) Uani d . 1 1 . .
    C C7 0.20717(15) 0.93985(12) 0.55492(9) 0.0198(3) Uani d . 1 1 . .
    C C8 0.27704(14) 0.90981(12) 0.64722(9) 0.0172(3) Uani d . 1 1 . .
    C C9 0.22425(14) 0.83749(12) 0.70212(9) 0.0170(3) Uani d . 1 1 . .
    H H9A 0.1503 0.8777 0.7122 0.020 Uiso calc R 1 1 . .
    C C10 0.44298(13) 0.91165(11) 0.78621(9) 0.0146(3) Uani d . 1 1 . .
    C C11 0.39672(14) 0.95085(11) 0.69362(9) 0.0155(3) Uani d . 1 1 . .
    C C12 0.46506(14) 1.03460(11) 0.66010(9) 0.0148(3) Uani d . 1 1 . .
    C C13 0.17636(14) 0.72159(12) 0.66517(9) 0.0177(3) Uani d . 1 1 . .
    H H13A 0.2508 0.6815 0.6570 0.021 Uiso calc R 1 1 . .
    H H13B 0.1061 0.7307 0.6074 0.021 Uiso calc R 1 1 . .
    C C14 0.12248(14) 0.64910(12) 0.72118(10) 0.0184(3) Uani d . 1 1 . .
    H H14A 0.1887 0.6484 0.7817 0.022 Uiso calc R 1 1 . .
    C C15 -0.00825(16) 0.69353(14) 0.72296(12) 0.0297(4) Uani d . 1 1 . .
    H H15A -0.0398 0.6443 0.7587 0.044 Uiso calc R 1 1 . .
    H H15B -0.0738 0.6957 0.6639 0.044 Uiso calc R 1 1 . .
    H H15C 0.0048 0.7691 0.7475 0.044 Uiso calc R 1 1 . .
    C C16 0.10456(16) 0.52942(13) 0.68612(11) 0.0238(3) Uani d . 1 1 . .
    H H16A 0.0629 0.4839 0.7183 0.036 Uiso calc R 1 1 . .
    H H16B 0.1911 0.4977 0.6929 0.036 Uiso calc R 1 1 . .
    H H16C 0.0482 0.5300 0.6246 0.036 Uiso calc R 1 1 . .
    C C17 0.44567(14) 1.00939(12) 0.84967(9) 0.0170(3) Uani d . 1 1 . .
    C C18 0.58027(13) 0.86393(11) 0.82701(9) 0.0151(3) Uani d . 1 1 . .
    C C19 0.64232(14) 0.77902(12) 0.79995(9) 0.0182(3) Uani d . 1 1 . .
    H H19A 0.6009 0.7448 0.7450 0.022 Uiso calc R 1 1 . .
    C C20 0.76752(15) 0.74465(13) 0.85537(10) 0.0223(3) Uani d . 1 1 . .
    H H20A 0.8126 0.6872 0.8376 0.027 Uiso calc R 1 1 . .
    C C21 0.82649(15) 0.79390(14) 0.93626(11) 0.0252(3) Uani d . 1 1 . .
    H H21A 0.9106 0.7680 0.9737 0.030 Uiso calc R 1 1 . .
    C C22 0.76496(15) 0.88039(13) 0.96365(10) 0.0232(3) Uani d . 1 1 . .
    H H22A 0.8056 0.9140 1.0189 0.028 Uiso calc R 1 1 . .
    C C23 0.64231(14) 0.91542(12) 0.90724(9) 0.0172(3) Uani d . 1 1 . .
    O O4 0.31230(12) 0.84323(11) 0.94796(8) 0.0309(3) Uani d . 1 1 . .
    C C24 0.1798(2) 0.8342(2) 0.93687(13) 0.0425(5) Uani d . 1 1 . .
    H H24A 0.1507 0.7567 0.9226 0.064 Uiso calc R 1 1 . .
    H H24B 0.1274 0.8835 0.8896 0.064 Uiso calc R 1 1 . .
    H H24C 0.1676 0.8561 0.9905 0.064 Uiso calc R 1 1 . .
    H H1N1 0.3759(17) 0.7609(16) 0.7870(11) 0.021(4) Uiso d . 1 1 . .
    H H1N2 0.587(2) 1.0493(17) 0.9621(13) 0.031(5) Uiso d . 1 1 . .
    H H1O4 0.317(2) 0.842(2) 0.8928(17) 0.056(7) Uiso d . 1 1 . .
loop_
    _atom_site_aniso_label
    _atom_site_aniso_U_11
    _atom_site_aniso_U_22
    _atom_site_aniso_U_33
    _atom_site_aniso_U_12
    _atom_site_aniso_U_13
    _atom_site_aniso_U_23
    O1 0.0248(6) 0.0283(6) 0.0245(6) -0.0059(5) -0.0059(5) 0.0056(5)
    O2 0.0176(5) 0.0176(5) 0.0178(5) -0.0019(4) 0.0029(4) -0.0001(4)
    O3 0.0241(6) 0.0198(5) 0.0255(6) 0.0038(4) 0.0076(5) -0.0032(4)
    N1 0.0158(6) 0.0149(6) 0.0149(5) -0.0019(4) 0.0027(5) -0.0005(4)
    N2 0.0202(6) 0.0187(6) 0.0149(6) -0.0024(5) 0.0036(5) -0.0056(5)
    C1 0.0193(7) 0.0131(6) 0.0137(6) 0.0038(5) 0.0042(5) -0.0008(5)
    C2 0.0237(7) 0.0154(7) 0.0175(7) 0.0014(5) 0.0078(6) -0.0017(5)
    C3 0.0307(8) 0.0182(7) 0.0188(7) 0.0041(6) 0.0114(6) 0.0035(5)
    C4 0.0309(8) 0.0223(7) 0.0152(7) 0.0071(6) 0.0060(6) 0.0032(5)
    C5 0.0246(7) 0.0191(7) 0.0163(7) 0.0037(6) 0.0009(6) -0.0003(5)
    C6 0.0212(7) 0.0138(6) 0.0155(6) 0.0036(5) 0.0028(5) -0.0003(5)
    C7 0.0207(7) 0.0150(6) 0.0176(7) 0.0002(5) -0.0004(6) 0.0002(5)
    C8 0.0180(7) 0.0141(6) 0.0157(6) 0.0005(5) 0.0018(5) 0.0005(5)
    C9 0.0148(6) 0.0164(6) 0.0165(6) -0.0011(5) 0.0017(5) -0.0002(5)
    C10 0.0151(6) 0.0139(6) 0.0126(6) -0.0014(5) 0.0024(5) -0.0011(5)
    C11 0.0176(6) 0.0136(6) 0.0130(6) 0.0012(5) 0.0026(5) 0.0000(5)
    C12 0.0166(6) 0.0118(6) 0.0145(6) 0.0020(5) 0.0040(5) -0.0006(5)
    C13 0.0155(6) 0.0171(7) 0.0168(6) -0.0019(5) 0.0013(5) -0.0012(5)
    C14 0.0161(6) 0.0182(7) 0.0189(7) -0.0016(5) 0.0039(5) -0.0015(5)
    C15 0.0235(8) 0.0269(8) 0.0410(10) -0.0014(6) 0.0146(7) -0.0059(7)
    C16 0.0257(8) 0.0176(7) 0.0269(8) -0.0032(6) 0.0080(6) -0.0015(6)
    C17 0.0194(7) 0.0145(6) 0.0172(6) -0.0024(5) 0.0066(6) -0.0010(5)
    C18 0.0156(6) 0.0142(6) 0.0144(6) -0.0005(5) 0.0043(5) 0.0025(5)
    C19 0.0203(7) 0.0163(7) 0.0190(7) -0.0016(5) 0.0085(6) 0.0020(5)
    C20 0.0215(7) 0.0187(7) 0.0298(8) 0.0030(6) 0.0130(6) 0.0069(6)
    C21 0.0166(7) 0.0272(8) 0.0285(8) 0.0015(6) 0.0043(6) 0.0110(6)
    C22 0.0198(7) 0.0275(8) 0.0172(7) -0.0036(6) 0.0004(6) 0.0033(6)
    C23 0.0180(7) 0.0174(7) 0.0152(6) -0.0026(5) 0.0048(5) 0.0019(5)
    O4 0.0261(6) 0.0436(7) 0.0229(6) -0.0067(5) 0.0087(5) -0.0121(5)
    C24 0.0354(10) 0.0640(14) 0.0313(10) -0.0139(9) 0.0161(8) -0.0126(9)
_geom_special_details
;
All e.s.d.'s (except the e.s.d. in the dihedral angle between two l.s. planes)
are estimated using the full covariance matrix. The cell e.s.d.'s are taken
into account individually in the estimation of e.s.d.'s in distances, angles
and torsion angles; correlations between e.s.d.'s in cell parameters are only
used when they are defined by crystal symmetry. An approximate (isotropic)
treatment of cell e.s.d.'s is used for estimating e.s.d.'s involving l.s.
planes.
;
loop_
    _geom_bond_atom_site_label_1
    _geom_bond_atom_site_label_2
    _geom_bond_site_symmetry_2
    _geom_bond_distance
    _geom_bond_publ_flag
    O1 C7 . 1.2231(18) ?
    O2 C12 . 1.2254(17) ?
    O3 C17 . 1.2147(18) ?
    N1 C9 . 1.4969(18) ?
    N1 C10 . 1.4979(18) ?
    N1 H1N1 . 0.902(19) ?
    N2 C17 . 1.3627(19) ?
    N2 C23 . 1.4043(19) ?
    N2 H1N2 . 0.88(2) ?
    C1 C2 . 1.391(2) ?
    C1 C6 . 1.409(2) ?
    C1 C12 . 1.4870(19) ?
    C2 C3 . 1.388(2) ?
    C2 H2A . 0.9500 ?
    C3 C4 . 1.390(2) ?
    C3 H3A . 0.9500 ?
    C4 C5 . 1.386(2) ?
    C4 H4A . 0.9500 ?
    C5 C6 . 1.3989(19) ?
    C5 H5A . 0.9500 ?
    C6 C7 . 1.490(2) ?
    C7 C8 . 1.484(2) ?
    C8 C11 . 1.3395(19) ?
    C8 C9 . 1.510(2) ?
    C9 C13 . 1.528(2) ?
    C9 H9A . 1.0000 ?
    C10 C11 . 1.5059(19) ?
    C10 C18 . 1.5072(19) ?
    C10 C17 . 1.5656(19) ?
    C11 C12 . 1.470(2) ?
    C13 C14 . 1.532(2) ?
    C13 H13A . 0.9900 ?
    C13 H13B . 0.9900 ?
    C14 C15 . 1.525(2) ?
    C14 C16 . 1.531(2) ?
    C14 H14A . 1.0000 ?
    C15 H15A . 0.9800 ?
    C15 H15B . 0.9800 ?
    C15 H15C . 0.9800 ?
    C16 H16A . 0.9800 ?
    C16 H16B . 0.9800 ?
    C16 H16C . 0.9800 ?
    C18 C19 . 1.380(2) ?
    C18 C23 . 1.3969(19) ?
    C19 C20 . 1.398(2) ?
    C19 H19A . 0.9500 ?
    C20 C21 . 1.390(2) ?
    C20 H20A . 0.9500 ?
    C21 C22 . 1.393(2) ?
    C21 H21A . 0.9500 ?
    C22 C23 . 1.385(2) ?
    C22 H22A . 0.9500 ?
    O4 C24 . 1.386(2) ?
    O4 H1O4 . 0.93(3) ?
    C24 H24A . 0.9800 ?
    C24 H24B . 0.9800 ?
    C24 H24C . 0.9800 ?
loop_
    _geom_angle_atom_site_label_1
    _geom_angle_atom_site_label_2
    _geom_angle_atom_site_label_3
    _geom_angle_site_symmetry_1
    _geom_angle_site_symmetry_3
    _geom_angle
    _geom_angle_publ_flag
    C9 N1 C10 . . 109.25(11) ?
    C9 N1 H1N1 . . 107.0(11) ?
    C10 N1 H1N1 . . 105.6(12) ?
    C17 N2 C23 . . 111.78(12) ?
    C17 N2 H1N2 . . 123.9(13) ?
    C23 N2 H1N2 . . 123.9(13) ?
    C2 C1 C6 . . 119.98(13) ?
    C2 C1 C12 . . 119.52(13) ?
    C6 C1 C12 . . 120.48(13) ?
    C3 C2 C1 . . 120.22(14) ?
    C3 C2 H2A . . 119.9 ?
    C1 C2 H2A . . 119.9 ?
    C2 C3 C4 . . 119.93(15) ?
    C2 C3 H3A . . 120.0 ?
    C4 C3 H3A . . 120.0 ?
    C5 C4 C3 . . 120.53(14) ?
    C5 C4 H4A . . 119.7 ?
    C3 C4 H4A . . 119.7 ?
    C4 C5 C6 . . 120.12(14) ?
    C4 C5 H5A . . 119.9 ?
    C6 C5 H5A . . 119.9 ?
    C5 C6 C1 . . 119.20(14) ?
    C5 C6 C7 . . 119.56(13) ?
    C1 C6 C7 . . 121.22(12) ?
    O1 C7 C8 . . 121.25(14) ?
    O1 C7 C6 . . 122.55(13) ?
    C8 C7 C6 . . 116.20(12) ?
    C11 C8 C7 . . 121.98(14) ?
    C11 C8 C9 . . 111.37(12) ?
    C7 C8 C9 . . 126.57(12) ?
    N1 C9 C8 . . 103.19(11) ?
    N1 C9 C13 . . 110.95(11) ?
    C8 C9 C13 . . 115.22(12) ?
    N1 C9 H9A . . 109.1 ?
    C8 C9 H9A . . 109.1 ?
    C13 C9 H9A . . 109.1 ?
    N1 C10 C11 . . 103.32(10) ?
    N1 C10 C18 . . 111.75(11) ?
    C11 C10 C18 . . 119.03(12) ?
    N1 C10 C17 . . 109.04(11) ?
    C11 C10 C17 . . 111.72(11) ?
    C18 C10 C17 . . 101.93(11) ?
    C8 C11 C12 . . 123.34(12) ?
    C8 C11 C10 . . 111.50(13) ?
    C12 C11 C10 . . 124.73(12) ?
    O2 C12 C11 . . 120.62(12) ?
    O2 C12 C1 . . 122.93(13) ?
    C11 C12 C1 . . 116.40(12) ?
    C9 C13 C14 . . 114.79(12) ?
    C9 C13 H13A . . 108.6 ?
    C14 C13 H13A . . 108.6 ?
    C9 C13 H13B . . 108.6 ?
    C14 C13 H13B . . 108.6 ?
    H13A C13 H13B . . 107.5 ?
    C15 C14 C16 . . 110.01(13) ?
    C15 C14 C13 . . 112.09(13) ?
    C16 C14 C13 . . 108.85(12) ?
    C15 C14 H14A . . 108.6 ?
    C16 C14 H14A . . 108.6 ?
    C13 C14 H14A . . 108.6 ?
    C14 C15 H15A . . 109.5 ?
    C14 C15 H15B . . 109.5 ?
    H15A C15 H15B . . 109.5 ?
    C14 C15 H15C . . 109.5 ?
    H15A C15 H15C . . 109.5 ?
    H15B C15 H15C . . 109.5 ?
    C14 C16 H16A . . 109.5 ?
    C14 C16 H16B . . 109.5 ?
    H16A C16 H16B . . 109.5 ?
    C14 C16 H16C . . 109.5 ?
    H16A C16 H16C . . 109.5 ?
    H16B C16 H16C . . 109.5 ?
    O3 C17 N2 . . 127.52(13) ?
    O3 C17 C10 . . 125.24(13) ?
    N2 C17 C10 . . 107.21(12) ?
    C19 C18 C23 . . 120.68(13) ?
    C19 C18 C10 . . 130.70(13) ?
    C23 C18 C10 . . 108.48(12) ?
    C18 C19 C20 . . 118.38(14) ?
    C18 C19 H19A . . 120.8 ?
    C20 C19 H19A . . 120.8 ?
    C21 C20 C19 . . 120.48(15) ?
    C21 C20 H20A . . 119.8 ?
    C19 C20 H20A . . 119.8 ?
    C20 C21 C22 . . 121.43(14) ?
    C20 C21 H21A . . 119.3 ?
    C22 C21 H21A . . 119.3 ?
    C23 C22 C21 . . 117.46(14) ?
    C23 C22 H22A . . 121.3 ?
    C21 C22 H22A . . 121.3 ?
    C22 C23 C18 . . 121.51(14) ?
    C22 C23 N2 . . 128.54(14) ?
    C18 C23 N2 . . 109.95(12) ?
    C24 O4 H1O4 . . 106.8(15) ?
    O4 C24 H24A . . 109.5 ?
    O4 C24 H24B . . 109.5 ?
    H24A C24 H24B . . 109.5 ?
    O4 C24 H24C . . 109.5 ?
    H24A C24 H24C . . 109.5 ?
    H24B C24 H24C . . 109.5 ?
loop_
    _geom_torsion_atom_site_label_1
    _geom_torsion_atom_site_label_2
    _geom_torsion_atom_site_label_3
    _geom_torsion_atom_site_label_4
    _geom_torsion_site_symmetry_1
    _geom_torsion_site_symmetry_2
    _geom_torsion_site_symmetry_3
    _geom_torsion_site_symmetry_4
    _geom_torsion
    _geom_torsion_publ_flag
    C6 C1 C2 C3 . . . . -0.2(2) ?
    C12 C1 C2 C3 . . . . -178.75(13) ?
    C1 C2 C3 C4 . . . . -0.9(2) ?
    C2 C3 C4 C5 . . . . 1.1(2) ?
    C3 C4 C5 C6 . . . . -0.3(2) ?
    C4 C5 C6 C1 . . . . -0.8(2) ?
    C4 C5 C6 C7 . . . . 177.73(14) ?
    C2 C1 C6 C5 . . . . 1.0(2) ?
    C12 C1 C6 C5 . . . . 179.55(13) ?
    C2 C1 C6 C7 . . . . -177.48(13) ?
    C12 C1 C6 C7 . . . . 1.1(2) ?
    C5 C6 C7 O1 . . . . -2.5(2) ?
    C1 C6 C7 O1 . . . . 175.95(15) ?
    C5 C6 C7 C8 . . . . 177.82(13) ?
    C1 C6 C7 C8 . . . . -3.7(2) ?
    O1 C7 C8 C11 . . . . -178.74(15) ?
    C6 C7 C8 C11 . . . . 0.9(2) ?
    O1 C7 C8 C9 . . . . -2.3(2) ?
    C6 C7 C8 C9 . . . . 177.34(13) ?
    C10 N1 C9 C8 . . . . 11.53(14) ?
    C10 N1 C9 C13 . . . . 135.47(12) ?
    C11 C8 C9 N1 . . . . -7.48(16) ?
    C7 C8 C9 N1 . . . . 175.79(13) ?
    C11 C8 C9 C13 . . . . -128.56(13) ?
    C7 C8 C9 C13 . . . . 54.71(19) ?
    C9 N1 C10 C11 . . . . -11.27(14) ?
    C9 N1 C10 C18 . . . . -140.42(12) ?
    C9 N1 C10 C17 . . . . 107.68(12) ?
    C7 C8 C11 C12 . . . . 4.6(2) ?
    C9 C8 C11 C12 . . . . -172.30(13) ?
    C7 C8 C11 C10 . . . . 177.44(13) ?
    C9 C8 C11 C10 . . . . 0.53(17) ?
    N1 C10 C11 C8 . . . . 6.65(15) ?
    C18 C10 C11 C8 . . . . 131.18(13) ?
    C17 C10 C11 C8 . . . . -110.43(14) ?
    N1 C10 C11 C12 . . . . 179.36(12) ?
    C18 C10 C11 C12 . . . . -56.11(18) ?
    C17 C10 C11 C12 . . . . 62.28(18) ?
    C8 C11 C12 O2 . . . . 170.65(14) ?
    C10 C11 C12 O2 . . . . -1.2(2) ?
    C8 C11 C12 C1 . . . . -7.1(2) ?
    C10 C11 C12 C1 . . . . -178.98(12) ?
    C2 C1 C12 O2 . . . . 5.0(2) ?
    C6 C1 C12 O2 . . . . -173.59(13) ?
    C2 C1 C12 C11 . . . . -177.33(13) ?
    C6 C1 C12 C11 . . . . 4.10(19) ?
    N1 C9 C13 C14 . . . . 63.48(16) ?
    C8 C9 C13 C14 . . . . -179.76(12) ?
    C9 C13 C14 C15 . . . . 69.24(16) ?
    C9 C13 C14 C16 . . . . -168.83(12) ?
    C23 N2 C17 O3 . . . . -177.45(15) ?
    C23 N2 C17 C10 . . . . 4.59(16) ?
    N1 C10 C17 O3 . . . . -67.24(18) ?
    C11 C10 C17 O3 . . . . 46.32(19) ?
    C18 C10 C17 O3 . . . . 174.49(14) ?
    N1 C10 C17 N2 . . . . 110.78(13) ?
    C11 C10 C17 N2 . . . . -135.65(13) ?
    C18 C10 C17 N2 . . . . -7.49(14) ?
    N1 C10 C18 C19 . . . . 67.08(19) ?
    C11 C10 C18 C19 . . . . -53.3(2) ?
    C17 C10 C18 C19 . . . . -176.60(14) ?
    N1 C10 C18 C23 . . . . -108.46(13) ?
    C11 C10 C18 C23 . . . . 131.21(13) ?
    C17 C10 C18 C23 . . . . 7.86(14) ?
    C23 C18 C19 C20 . . . . 1.1(2) ?
    C10 C18 C19 C20 . . . . -173.99(14) ?
    C18 C19 C20 C21 . . . . 1.1(2) ?
    C19 C20 C21 C22 . . . . -1.7(2) ?
    C20 C21 C22 C23 . . . . 0.2(2) ?
    C21 C22 C23 C18 . . . . 2.0(2) ?
    C21 C22 C23 N2 . . . . -179.06(14) ?
    C19 C18 C23 C22 . . . . -2.7(2) ?
    C10 C18 C23 C22 . . . . 173.37(13) ?
    C19 C18 C23 N2 . . . . 178.20(13) ?
    C10 C18 C23 N2 . . . . -5.73(16) ?
    C17 N2 C23 C22 . . . . -178.43(15) ?
    C17 N2 C23 C18 . . . . 0.59(17) ?
loop_
    _geom_hbond_atom_site_label_D
    _geom_hbond_atom_site_label_H
    _geom_hbond_atom_site_label_A
    _geom_hbond_site_symmetry_A
    _geom_hbond_distance_DH
    _geom_hbond_distance_HA
    _geom_hbond_distance_DA
    _geom_hbond_angle_DHA
    _geom_hbond_publ_flag
    N1 H1N1 O2 2_646 0.903(19) 2.249(19) 3.1410(16) 169.7(17) yes
    N2 H1N2 O4 3_677 0.89(2) 1.97(2) 2.8346(18) 165(2) yes
    O4 H1O4 N1 . 0.93(3) 1.88(3) 2.8085(18) 174(2) yes
    C13 H13B O1 . 0.9900 2.5600 3.1919(18) 121.00 yes
    C19 H19A O3 2_646 0.9500 2.5700 3.3368(18) 138.00 yes
_iucr_refine_instructions_details
;
TITL sgs4_0m in P2(1)/c (100K)
CELL  0.71073   10.8485   11.9605   16.5705    90.000   111.246    90.000
ZERR  4           0.0002    0.0002    0.0003     0.000     0.001     0.000
LATT   1
SYMM             - X ,    0.50000 + Y ,    0.50000 - Z
SFAC C H N O
UNIT 96 96 8 16
TEMP -173.000
SIZE 0.109 0.201 0.323
L.S. 10
BOND $H
FMAP 2 1 60
PLAN 20
ACTA
CONF
WGHT      0.0597      0.9585
FVAR       0.56849
O1    4    0.096938    0.903215    0.513780    11.00000    0.02478    0.02826 =
         0.02450    0.00555   -0.00587   -0.00591
O2    4    0.566288    1.079801    0.708385    11.00000    0.01762    0.01759 =
         0.01779   -0.00013    0.00289   -0.00194
O3    4    0.357640    1.077049    0.838958    11.00000    0.02405    0.01980 =
         0.02547   -0.00318    0.00761    0.00379
N1    3    0.339215    0.828888    0.785969    11.00000    0.01580    0.01494 =
         0.01493   -0.00050    0.00269   -0.00186
N2    3    0.561511    1.000955    0.918736    11.00000    0.02022    0.01874 =
         0.01493   -0.00559    0.00363   -0.00238
C1    1    0.401857    1.063285    0.566766    11.00000    0.01933    0.01312 =
         0.01373   -0.00085    0.00421    0.00379
C2    1    0.463885    1.138397    0.529805    11.00000    0.02366    0.01537 =
         0.01751   -0.00170    0.00784    0.00137
AFIX  43
H2A   2    0.546890    1.169764    0.563952    11.00000   -1.20000
AFIX   0
C3    1    0.404911    1.167705    0.443161    11.00000    0.03065    0.01825 =
         0.01880    0.00350    0.01136    0.00413
AFIX  43
H3A   2    0.446932    1.219831    0.418291    11.00000   -1.20000
AFIX   0
C4    1    0.284360    1.120712    0.392865    11.00000    0.03087    0.02227 =
         0.01521    0.00320    0.00598    0.00709
AFIX  43
H4A   2    0.245005    1.139933    0.333352    11.00000   -1.20000
AFIX   0
C5    1    0.221095    1.046045    0.428815    11.00000    0.02463    0.01907 =
         0.01631   -0.00028    0.00093    0.00373
AFIX  43
H5A   2    0.138518    1.014581    0.393987    11.00000   -1.20000
AFIX   0
C6    1    0.278598    1.016907    0.516305    11.00000    0.02115    0.01382 =
         0.01545   -0.00026    0.00283    0.00360
C7    1    0.207167    0.939850    0.554919    11.00000    0.02070    0.01495 =
         0.01764    0.00016   -0.00036    0.00020
C8    1    0.277036    0.909808    0.647219    11.00000    0.01796    0.01414 =
         0.01573    0.00048    0.00178    0.00054
C9    1    0.224250    0.837489    0.702124    11.00000    0.01475    0.01643 =
         0.01645   -0.00020    0.00174   -0.00110
AFIX  13
H9A   2    0.150326    0.877747    0.712206    11.00000   -1.20000
AFIX   0
C10   1    0.442977    0.911647    0.786212    11.00000    0.01507    0.01393 =
         0.01264   -0.00106    0.00235   -0.00141
C11   1    0.396720    0.950849    0.693619    11.00000    0.01763    0.01357 =
         0.01297    0.00001    0.00259    0.00125
C12   1    0.465061    1.034599    0.660098    11.00000    0.01659    0.01181 =
         0.01449   -0.00065    0.00397    0.00205
C13   1    0.176362    0.721586    0.665167    11.00000    0.01553    0.01709 =
         0.01679   -0.00122    0.00128   -0.00186
AFIX  23
H13A  2    0.250810    0.681507    0.656966    11.00000   -1.20000
H13B  2    0.106075    0.730690    0.607421    11.00000   -1.20000
AFIX   0
C14   1    0.122478    0.649095    0.721185    11.00000    0.01609    0.01818 =
         0.01892   -0.00154    0.00388   -0.00161
AFIX  13
H14A  2    0.188720    0.648385    0.781709    11.00000   -1.20000
AFIX   0
C15   1   -0.008246    0.693529    0.722954    11.00000    0.02350    0.02685 =
         0.04100   -0.00592    0.01456   -0.00142
AFIX 137
H15A  2   -0.039804    0.644348    0.758673    11.00000   -1.50000
H15B  2   -0.073804    0.695691    0.663869    11.00000   -1.50000
H15C  2    0.004846    0.769108    0.747458    11.00000   -1.50000
AFIX   0
C16   1    0.104555    0.529417    0.686120    11.00000    0.02565    0.01764 =
         0.02686   -0.00153    0.00802   -0.00322
AFIX 137
H16A  2    0.062902    0.483874    0.718323    11.00000   -1.50000
H16B  2    0.191070    0.497721    0.692953    11.00000   -1.50000
H16C  2    0.048218    0.530024    0.624632    11.00000   -1.50000
AFIX   0
C17   1    0.445666    1.009388    0.849675    11.00000    0.01935    0.01446 =
         0.01719   -0.00100    0.00664   -0.00244
C18   1    0.580275    0.863929    0.827010    11.00000    0.01562    0.01423 =
         0.01442    0.00254    0.00434   -0.00050
C19   1    0.642317    0.779021    0.799948    11.00000    0.02034    0.01634 =
         0.01902    0.00202    0.00846   -0.00161
AFIX  43
H19A  2    0.600936    0.744768    0.744987    11.00000   -1.20000
AFIX   0
C20   1    0.767518    0.744649    0.855372    11.00000    0.02147    0.01872 =
         0.02979    0.00686    0.01295    0.00295
AFIX  43
H20A  2    0.812634    0.687200    0.837623    11.00000   -1.20000
AFIX   0
C21   1    0.826494    0.793898    0.936257    11.00000    0.01663    0.02720 =
         0.02853    0.01099    0.00430    0.00155
AFIX  43
H21A  2    0.910585    0.768033    0.973683    11.00000   -1.20000
AFIX   0
C22   1    0.764963    0.880390    0.963654    11.00000    0.01981    0.02746 =
         0.01715    0.00328    0.00038   -0.00360
AFIX  43
H22A  2    0.805589    0.914049    1.018922    11.00000   -1.20000
AFIX   0
C23   1    0.642312    0.915424    0.907241    11.00000    0.01798    0.01743 =
         0.01523    0.00189    0.00483   -0.00260
O4    4    0.312296    0.843226    0.947964    11.00000    0.02609    0.04362 =
         0.02290   -0.01207    0.00874   -0.00673
C24   1    0.179802    0.834231    0.936868    11.00000    0.03536    0.06404 =
         0.03130   -0.01259    0.01607   -0.01394
AFIX 137
H24A  2    0.150732    0.756728    0.922653    11.00000   -1.50000
H24B  2    0.127365    0.883469    0.889630    11.00000   -1.50000
H24C  2    0.167599    0.856137    0.990473    11.00000   -1.50000
AFIX   0
H1N1  2    0.375891    0.760908    0.786995    11.00000    0.02119
H1N2  2    0.587266    1.049287    0.962092    11.00000    0.03126
H1O4  2    0.316767    0.842458    0.892792    11.00000    0.05568
HKLF 4 1  1.0000  0.0000  0.0000  0.0000 -1.0000  0.0000 -1.0000  0.0000 -1.0000
REM  sgs4_0m in P2(1)/c (100K)
REM R1 =  0.0528 for   4460 Fo > 4sig(Fo)  and  0.0745 for all   5871 data
REM    286 parameters refined using      0 restraints
END
REM Highest difference peak  0.627,  deepest hole -0.455,  1-sigma level  0.055
Q1    1   0.2687  0.8959  0.9247  11.00000  0.05    0.63
Q2    1   0.4384  1.0440  0.6141  11.00000  0.05    0.47
Q3    1   0.2409  0.9244  0.6020  11.00000  0.05    0.42
Q4    1   0.5145  0.8804  0.8150  11.00000  0.05    0.41
Q5    1   0.4238  0.9377  0.7388  11.00000  0.05    0.40
Q6    1   0.2348  0.7849  0.9599  11.00000  0.05    0.39
Q7    1   0.4201  0.9945  0.6796  11.00000  0.05    0.37
Q8    1   0.2520  0.9801  0.5406  11.00000  0.05    0.36
Q9    1   0.4200  1.1069  0.5444  11.00000  0.05    0.36
Q10   1   0.2561  1.0292  0.4755  11.00000  0.05    0.35
Q11   1   0.4455  0.9593  0.8180  11.00000  0.05    0.35
Q12   1   0.4390  1.1395  0.4808  11.00000  0.05    0.35
Q13   1   0.2432  0.8804  0.6728  11.00000  0.05    0.34
Q14   1   0.0577  0.6664  0.7202  11.00000  0.05    0.33
Q15   1   0.2813  0.8280  0.7415  11.00000  0.05    0.33
Q16   1   0.3496  0.9235  0.6618  11.00000  0.05    0.31
Q17   1   0.6112  0.8897  0.8673  11.00000  0.05    0.31
Q18   1   0.7004  0.7529  0.8365  11.00000  0.05    0.30
Q19   1   0.4951  1.0008  0.8975  11.00000  0.05    0.29
Q20   1   0.3346  1.0457  0.5542  11.00000  0.05    0.29
;
data_global
_journal_date_recd_electronic     2012-07-12
_journal_date_accepted     2012-07-18
_journal_name_full     'Acta Crystallographica, Section E'
_journal_year     2012
_journal_volume     68
_journal_issue      8
_journal_page_first     o2522
_journal_page_last     o2523
_journal_paper_category     QO
_journal_paper_doi     10.1107/S1600536812032643
_journal_coeditor_code     XU5595
_publ_contact_author_name     'Hoong-Kun Fun'
_publ_contact_author_address
;
X-ray Crystallography Unit
School of Physics
Universiti Sains Malaysia
11800 USM, Penang
Malaysia
;
_publ_contact_author_email     hkfun@usm.my
_publ_contact_author_fax     '604 6579150'
_publ_contact_author_phone     '604 6533652'
_publ_section_title
;\
(1<i>S</i>,3<i>R</i>)-3-Isobutyl-2,3-dihydrospiro[benzo[<i>f</i>]isoindole-1,\
3'-indoline]-2',4,9-trione methanol monosolvate
;
loop_
    _publ_author_name
    _publ_author_footnote
    _publ_author_address
    'Sharma, Garima' .
;
Department of Chemistry
Karunya University
Coimbatore
India
School of Pharmaceutical Sciences
Universiti Sains Malaysia
11800 USM
Penang
Malaysia
;
    'Kumar, S. Vasanth' .
;
Department of Chemistry
Karunya University
Coimbatore
India
;
    'Wahab, Habibah A.'
;
Additional correspondence author, email : habibahwahab@yahoo.co.uk.
;
;
School of Pharmaceutical Sciences
Universiti Sains Malaysia
11800 USM
Penang
Malaysia
Malaysian Institute of Pharmaceuticals and Nutraceuticals
 Ministry of Science, Technology and Innovation
 Halaman Bukit Gambir,
 11700 Bayan Lepas,
 Penang, Malaysia
;
    'Rosli, Mohd Mustaqim' .
;
X-ray Crystallography Unit
School of Physics
Universiti Sains Malaysia
11800 USM, Penang
Malaysia
;
    'Fun, Hoong-Kun'
;
Thomson Reuters ResearcherID: A-3561-2009.
;
;
X-ray Crystallography Unit
School of Physics
Universiti Sains Malaysia
11800 USM, Penang
Malaysia
;
