# Supplementary material for: (1S,3R)-3-Isobutyl-2,3-dihydro­spiro[benzo[f]isoindole-1,3′-indoline]-2′,4,9-trione methanol monosolvate
Source: Acta Crystallogr Sect E Struct Rep Online. 2012 Jul 25;68(Pt 8):o2522–3. doi: 10.1107/S1600536812032643 (PMC3414972; doi:10.1107/S1600536812032643)
Supplement: Supplementary file 2 [file e-68-o2522-Isup2.hkl]

# 
# h,k,l, Fc-squared, Fo-squared, sigma(Fo-squared) and status flag 
# 
data_I
_shelx_title ' sgs4_0m in P2(1)/c (100K)' 
_shelx_refln_list_code          4 
_shelx_F_calc_maximum      171.45 
_exptl_crystal_F_000       856.00 
_reflns_d_resolution_high  0.7092 
 
loop_ 
 _symmetry_equiv_pos_as_xyz 
 'x, y, z' 
 '-x, y+1/2, -z+1/2' 
 '-x, -y, -z' 
 'x, -y-1/2, z-1/2' 
 
_cell_length_a    10.8485 
_cell_length_b    11.9605 
_cell_length_c    16.5705 
_cell_angle_alpha  90.000 
_cell_angle_beta  111.246 
_cell_angle_gamma  90.000 
 
_shelx_F_squared_multiplier     1.000 
 
loop_ 
 _refln_index_h 
 _refln_index_k 
 _refln_index_l 
 _refln_F_squared_calc 
 _refln_F_squared_meas 
 _refln_F_squared_sigma 
 _refln_observed_status 
   1   0   0    22176.40    22711.13    419.31 o 
   2   0   0     3941.08     4064.23     54.70 o 
   3   0   0     1011.79      816.75      9.58 o 
   4   0   0     1384.23     1299.37     14.38 o 
   5   0   0     2828.53     3012.52     29.50 o 
   6   0   0     1302.74     1685.18     19.42 o 
   7   0   0      260.39      291.73      8.27 o 
   8   0   0      389.61      358.23      9.63 o 
   9   0   0     1786.18     1753.56     31.07 o 
  10   0   0        5.62        8.54      6.43 o 
  11   0   0      495.17      484.40     17.06 o 
  12   0   0        5.98        1.85      7.03 o 
  13   0   0       18.77       21.39     10.32 o 
  14   0   0       24.72       38.67     11.95 o 
   1   1   0      389.38      350.18      4.17 o 
   2   1   0     6093.52     6083.59     80.88 o 
   3   1   0       54.25       64.41      2.62 o 
   4   1   0      333.01      392.48      5.07 o 
   5   1   0      726.74      736.85     13.79 o 
   6   1   0     1276.46     1338.44     12.19 o 
   7   1   0      289.65      254.41      5.42 o 
   8   1   0       39.38       35.91      2.94 o 
   9   1   0      510.91      453.57      9.23 o 
  10   1   0       82.47       70.24      6.14 o 
  11   1   0        5.07       -1.29      4.52 o 
  12   1   0       33.42       30.51      6.71 o 
  13   1   0        1.40        4.68      5.43 o 
  14   1   0       10.63       15.72      8.19 o 
   0   2   0     3967.49     4207.91     47.03 o 
   1   2   0    10354.42    10459.30     99.64 o 
   2   2   0     3801.59     3716.96     29.61 o 
   3   2   0      298.11      272.23      3.86 o 
   4   2   0        0.85        8.69      3.08 o 
   5   2   0      245.80      255.49      4.59 o 
   6   2   0     3849.37     3945.08     30.52 o 
   7   2   0      306.42      349.66      5.78 o 
   8   2   0       88.91       88.47      4.92 o 
   9   2   0      127.94      126.64      6.94 o 
  10   2   0        2.01       -1.98      3.82 o 
  11   2   0       97.46       99.26     10.42 o 
  12   2   0      413.79      399.01     14.62 o 
  13   2   0       13.75       26.84      7.53 o 
  14   2   0       53.61       53.57      9.72 o 
   1   3   0      231.68      221.08      3.29 o 
   2   3   0     2803.05     2749.80     24.33 o 
   3   3   0     1249.55     1325.97     10.61 o 
   4   3   0       67.49       70.28      2.41 o 
   5   3   0      724.53      740.34      7.95 o 
   6   3   0      638.33      664.39      8.43 o 
   7   3   0      116.65      123.04      4.44 o 
   8   3   0        0.54       -3.02      3.84 o 
   9   3   0      392.18      404.94      9.68 o 
  10   3   0      165.83      168.23      7.35 o 
  11   3   0        0.65       -4.23      4.45 o 
  12   3   0      108.08      123.92     10.17 o 
  13   3   0        7.63       10.57      5.76 o 
  14   3   0       43.92       55.02     15.02 o 
   0   4   0     2093.89     2222.21     21.02 o 
   1   4   0      243.03      312.19      3.93 o 
   2   4   0      706.81      681.74      9.90 o 
   3   4   0      679.81      719.18      8.69 o 
   4   4   0      128.76      158.86      4.50 o 
   5   4   0      607.02      600.03      6.86 o 
   6   4   0       35.72       34.13      2.55 o 
   7   4   0       26.09       27.16      3.01 o 
   8   4   0        7.83        9.69      3.10 o 
   9   4   0       39.14       27.92      6.39 o 
  10   4   0       33.77       34.68      4.55 o 
  11   4   0      136.88      146.64     11.39 o 
  12   4   0        1.11       17.86     12.54 o 
  13   4   0       16.44       24.24     10.75 o 
   1   5   0     2732.02     2704.10     18.12 o 
   2   5   0       65.58       65.71      2.24 o 
   3   5   0     1588.23     1672.68     17.05 o 
   4   5   0     1098.85     1211.41     11.95 o 
   5   5   0     1469.58     1436.87     14.34 o 
   6   5   0      134.73      136.70      4.30 o 
   7   5   0      141.98      146.02      8.15 o 
   8   5   0      822.43      742.88     12.56 o 
   9   5   0      551.38      539.74     12.19 o 
  10   5   0       46.47       34.76      5.98 o 
  11   5   0        3.05       11.96      7.32 o 
  12   5   0       47.10       43.99     11.92 o 
  13   5   0       34.20       23.97     15.99 o 
   0   6   0        2.78        3.27      1.83 o 
   1   6   0       30.17       39.79      1.87 o 
   2   6   0       44.08       68.29      2.43 o 
   3   6   0       94.71       99.48      4.70 o 
   4   6   0      358.60      339.34      7.19 o 
   5   6   0      257.44      260.75      7.38 o 
   6   6   0      343.74      353.93      8.39 o 
   7   6   0      503.22      497.27     10.69 o 
   8   6   0      212.14      221.75      7.60 o 
   9   6   0       92.51       84.62      8.37 o 
  10   6   0       33.65       37.33      7.70 o 
  11   6   0      160.26      195.29     23.24 o 
  12   6   0        0.00        7.32     12.88 o 
  13   6   0       15.76       11.51     10.34 o 
   1   7   0      844.38      823.65     10.47 o 
   2   7   0      166.83      179.69      4.04 o 
   3   7   0      773.10      728.73     10.69 o 
   4   7   0      368.55      380.02      7.98 o 
   5   7   0      572.99      535.17     10.12 o 
   6   7   0      705.40      628.63     11.61 o 
   7   7   0       65.85       48.87      4.32 o 
   8   7   0      326.86      315.24     10.52 o 
   9   7   0       32.27       69.26     14.16 o 
  10   7   0      197.23      214.26     12.85 o 
  11   7   0       11.21       31.51     13.16 o 
  12   7   0       63.80       82.12     28.73 o 
   0   8   0      132.77      139.22      4.41 o 
   1   8   0       10.12        5.74      1.70 o 
   2   8   0        0.00       -1.52      1.52 o 
   3   8   0      526.21      513.54      9.13 o 
   4   8   0      570.31      631.81     11.95 o 
   5   8   0     1193.73     1164.82     17.92 o 
   6   8   0      414.51      395.72     10.37 o 
   7   8   0      439.17      397.33     12.06 o 
   8   8   0       10.05        5.66      5.52 o 
   9   8   0       15.90       19.67      6.20 o 
  10   8   0      171.65      192.84     19.29 o 
  11   8   0        3.94       29.68      8.41 o 
  12   8   0       42.98       43.46     12.31 o 
   1   9   0      164.58      205.72      5.42 o 
   2   9   0      284.18      250.13      6.40 o 
   3   9   0       35.40       43.07      3.73 o 
   4   9   0      779.00      745.43     13.55 o 
   5   9   0     3697.52     3581.72     45.30 o 
   6   9   0      826.71      799.38     17.30 o 
   7   9   0       58.70       59.71      7.38 o 
   8   9   0       21.87       11.91      9.45 o 
   9   9   0       58.20       59.94      8.36 o 
  10   9   0        3.53        7.76      8.04 o 
  11   9   0       40.19       28.66     11.12 o 
  12   9   0        1.56        5.08     18.39 o 
   0  10   0       74.03       80.22      6.43 o 
   1  10   0       39.12       52.51      4.65 o 
   2  10   0      250.24      235.12      6.60 o 
   3  10   0       56.44       60.20      6.53 o 
   4  10   0       17.06       25.64      4.14 o 
   5  10   0      160.33      171.28      8.74 o 
   6  10   0       22.25       12.43      4.63 o 
   7  10   0      354.60      352.09     14.20 o 
   8  10   0       77.73       69.82      7.61 o 
   9  10   0        8.85        0.98      4.92 o 
  10  10   0      267.70      282.55     14.90 o 
  11  10   0     1074.75     1055.44     35.81 o 
   1  11   0      613.13      633.05     17.25 o 
   2  11   0        0.51        0.20      3.74 o 
   3  11   0      333.36      311.30     12.88 o 
   4  11   0       46.37       41.97      5.29 o 
   5  11   0      162.82      136.49      9.26 o 
   6  11   0      183.24      190.31     11.24 o 
   7  11   0      403.01      417.51     15.70 o 
   8  11   0        0.13        2.25      4.39 o 
   9  11   0        1.18        5.82      5.17 o 
  10  11   0       13.80        9.62      8.86 o 
   0  12   0      553.25      589.73     33.53 o 
   1  12   0      464.52      477.28     21.39 o 
   2  12   0        0.00        0.06      4.37 o 
   3  12   0      194.65      227.30     11.93 o 
   4  12   0       76.09       86.63      9.99 o 
   5  12   0        2.20        2.26      6.10 o 
   6  12   0       78.48       56.97      7.67 o 
   7  12   0        8.49        8.45      5.26 o 
   8  12   0       53.80       72.38      9.34 o 
   9  12   0      270.41      272.99     13.51 o 
  10  12   0      217.98      197.02     19.04 o 
   1  13   0      116.90      155.52     15.99 o 
   2  13   0       25.86       41.26      9.09 o 
   3  13   0      119.16      124.40     19.14 o 
   4  13   0       16.23       37.27      9.18 o 
   5  13   0        6.50        4.60      6.42 o 
   6  13   0       66.55       89.96     13.46 o 
   7  13   0        8.44       14.21      8.42 o 
   8  13   0       70.97       65.06     11.20 o 
   9  13   0        1.37       10.55      7.41 o 
   0  14   0      215.86      223.73     27.79 o 
   1  14   0      274.09      246.14     17.90 o 
   2  14   0       79.86       82.84     12.63 o 
   3  14   0       17.92       27.82      8.96 o 
   4  14   0      169.34      175.45     17.93 o 
   5  14   0      140.46      173.17     18.51 o 
   6  14   0       16.55       22.62      9.41 o 
   7  14   0      109.04      109.84     15.46 o 
   1  15   0       42.14       47.92     10.85 o 
   2  15   0      326.59      303.39     20.00 o 
   3  15   0       85.82       60.71     12.20 o 
   4  15   0       47.80       55.20     11.88 o 
   5  15   0      278.57      283.43     22.36 o 
   6  15   0      141.91      134.74     18.48 o 
   0  16   0       88.79      139.14     25.66 o 
   1  16   0       17.25       38.22     10.92 o 
   2  16   0        2.91        5.85      8.18 o 
   3  16   0        7.42        5.10      7.80 o 
   4  16   0      103.50      121.04     16.89 o 
 -14   1   1        0.10        5.10      6.13 o 
 -13   1   1       18.30       12.51      9.10 o 
 -12   1   1      279.61      265.98     12.48 o 
 -11   1   1       11.12        8.83      5.53 o 
 -10   1   1      131.78      122.26      6.92 o 
  -9   1   1       10.16        2.35      2.62 o 
  -8   1   1        5.34        4.29      1.99 o 
  -7   1   1      416.88      423.17      6.53 o 
  -6   1   1      570.39      662.01      7.87 o 
  -5   1   1      196.22      162.56      3.72 o 
  -4   1   1     1527.81     1497.94     11.95 o 
  -3   1   1      996.97     1034.93     10.14 o 
  -2   1   1     7258.56     7133.03     66.43 o 
  -1   1   1      662.41      747.51      9.88 o 
   0   1   1      825.40      874.82     17.56 o 
   1   1   1       95.65       91.20      2.28 o 
   2   1   1     1796.58     1884.78     16.10 o 
   3   1   1       54.48       50.35      2.18 o 
   4   1   1      786.90      785.79      7.44 o 
   5   1   1       52.04       70.90      3.00 o 
   6   1   1     1760.94     1797.85     15.22 o 
   7   1   1      191.81      182.58      8.01 o 
   8   1   1      264.57      286.00      8.84 o 
   9   1   1      644.45      542.35     11.52 o 
  10   1   1     1339.73     1229.66     18.76 o 
  11   1   1       55.36       44.15     11.04 o 
  12   1   1        5.44       14.40      7.07 o 
  13   1   1        3.69       12.63      6.07 o 
 -14   2   1        1.41        8.68      8.50 o 
 -13   2   1       24.82       21.12      7.03 o 
 -12   2   1       83.12       52.95     10.88 o 
 -11   2   1        7.32        2.56      6.11 o 
 -10   2   1        3.27       -0.56      3.91 o 
  -9   2   1      173.59      187.51      6.27 o 
  -8   2   1       71.95       88.62      4.17 o 
  -7   2   1      343.79      339.02      8.04 o 
  -6   2   1     1445.47     1592.38     14.77 o 
  -5   2   1       46.77       84.53      3.21 o 
  -4   2   1       44.14       68.89      2.27 o 
  -3   2   1      478.12      496.31      5.68 o 
  -2   2   1    14157.75    14343.26    122.01 o 
  -1   2   1     2001.57     2209.20     16.47 o 
   0   2   1     3609.05     3583.60     25.84 o 
   1   2   1     2684.05     2534.13     58.31 o 
   2   2   1     1672.19     1615.37     12.81 o 
   3   2   1      877.35      985.10      8.25 o 
   4   2   1      249.29      281.31      4.38 o 
   5   2   1        4.19        3.85      1.15 o 
   6   2   1      371.73      395.01      6.42 o 
   7   2   1      979.61      981.24     11.69 o 
   8   2   1      795.31      742.96     11.51 o 
   9   2   1        4.44        4.05      2.73 o 
  10   2   1        8.32        8.91      4.33 o 
  11   2   1      256.22      227.49     11.51 o 
  12   2   1      252.75      238.28     15.89 o 
  13   2   1       23.88       23.64      6.83 o 
 -14   3   1       73.43       95.28     24.03 o 
 -13   3   1        3.99       23.05      7.39 o 
 -12   3   1       35.08       37.23      7.36 o 
 -11   3   1        1.52       11.70      4.94 o 
 -10   3   1       18.47       13.20      3.73 o 
  -9   3   1      104.81      103.83      6.01 o 
  -8   3   1      222.56      235.57      6.60 o 
  -7   3   1      344.91      328.78      6.24 o 
  -6   3   1      325.18      284.58      6.47 o 
  -5   3   1       71.00       78.77      3.50 o 
  -4   3   1     1086.07     1138.93     10.84 o 
  -3   3   1     1624.91     1855.77     13.70 o 
  -2   3   1    14194.59    14419.01     96.66 o 
  -1   3   1     1101.91     1063.43      8.66 o 
   0   3   1     2414.60     2284.27     14.13 o 
   1   3   1     2096.25     1883.47     14.62 o 
   2   3   1     3698.55     3709.72     27.53 o 
   3   3   1      332.03      325.23      4.87 o 
   4   3   1     1475.71     1630.09     13.45 o 
   5   3   1        8.75        6.66      1.71 o 
   6   3   1     1644.31     1537.23     14.79 o 
   7   3   1        4.88        1.31      1.88 o 
   8   3   1      439.96      432.47      8.75 o 
   9   3   1      120.41      109.48      6.23 o 
  10   3   1      398.65      364.06     12.67 o 
  11   3   1       73.23       75.78      7.96 o 
  12   3   1       25.85       36.80      6.91 o 
  13   3   1        2.25       -1.27      9.23 o 
 -14   4   1        0.78        6.56      9.10 o 
 -13   4   1       39.64       29.31     10.67 o 
 -12   4   1      163.48      171.24     21.48 o 
 -11   4   1        6.54       13.73      7.11 o 
 -10   4   1      210.81      200.97      7.99 o 
  -9   4   1       53.98       60.13      4.91 o 
  -8   4   1      498.41      473.38      8.73 o 
  -7   4   1      123.32      137.44      4.38 o 
  -6   4   1       61.01       66.61      2.79 o 
  -5   4   1      640.61      669.53      7.42 o 
  -4   4   1      293.94      258.89      4.76 o 
  -3   4   1      607.83      666.94      8.18 o 
  -2   4   1      310.20      309.90      4.58 o 
  -1   4   1      156.57      184.57      2.80 o 
   0   4   1     1179.61     1128.34      8.08 o 
   1   4   1    11953.36    12019.95     72.19 o 
   2   4   1      350.92      355.28      5.35 o 
   3   4   1       32.62       43.60      2.06 o 
   4   4   1     1938.39     2085.63     16.51 o 
   5   4   1      165.03      176.00      5.15 o 
   6   4   1        0.16        1.15      1.70 o 
   7   4   1      435.09      400.89      8.54 o 
   8   4   1        0.07       -2.38      2.38 o 
   9   4   1      314.69      299.89      9.45 o 
  10   4   1      140.36      141.74      8.94 o 
  11   4   1        6.44       14.71      6.46 o 
  12   4   1        4.97        0.86     10.41 o 
  13   4   1        5.14        5.69     17.31 o 
 -13   5   1       15.73        8.74      9.42 o 
 -12   5   1      107.26      115.98     15.10 o 
 -11   5   1      230.33      231.54     20.29 o 
 -10   5   1       46.65       50.57      5.28 o 
  -9   5   1        3.54        4.14      2.96 o 
  -8   5   1      400.52      371.44      8.78 o 
  -7   5   1       91.83       88.26      4.67 o 
  -6   5   1        2.07        4.78      1.62 o 
  -5   5   1     1017.30      957.15     11.42 o 
  -4   5   1       70.64       75.52      3.29 o 
  -3   5   1      445.68      554.58      6.70 o 
  -2   5   1     1333.38     1435.05     11.06 o 
  -1   5   1     1051.26     1150.15      9.66 o 
   0   5   1     2564.10     2614.32     17.67 o 
   1   5   1       19.82       21.58      1.43 o 
   2   5   1        1.22        0.92      1.13 o 
   3   5   1     1015.62     1064.26     11.28 o 
   4   5   1      137.80      135.96      3.76 o 
   5   5   1       69.90       74.49      3.07 o 
   6   5   1       28.78       36.63      2.62 o 
   7   5   1      368.58      361.78      8.01 o 
   8   5   1      593.06      594.67     11.48 o 
   9   5   1       13.25       20.76      5.54 o 
  10   5   1      527.82      509.36     18.70 o 
  11   5   1      127.16      129.53     15.26 o 
  12   5   1        9.19       21.23      9.10 o 
  13   5   1        4.14        4.70      8.82 o 
 -13   6   1       10.96       -9.55     23.41 o 
 -12   6   1       86.25      102.79     14.91 o 
 -11   6   1       96.44       84.47      9.48 o 
 -10   6   1       45.09       48.91      6.42 o 
  -9   6   1       36.04       30.21      5.11 o 
  -8   6   1       11.40        6.96      4.35 o 
  -7   6   1     1798.45     1737.50     20.66 o 
  -6   6   1      131.60      120.02      5.00 o 
  -5   6   1      517.31      522.87      8.81 o 
  -4   6   1      543.21      568.87      8.06 o 
  -3   6   1       48.18       44.77      2.60 o 
  -2   6   1        8.04        7.14      1.18 o 
  -1   6   1      120.86      173.54      3.13 o 
   0   6   1     1381.71     1358.48     11.25 o 
   1   6   1       80.99       90.05      2.56 o 
   2   6   1      433.37      459.57      5.79 o 
   3   6   1       23.68       16.89      1.45 o 
   4   6   1      237.44      241.59      6.89 o 
   5   6   1       85.78       71.92      3.74 o 
   6   6   1        5.83        3.62      2.79 o 
   7   6   1       11.29       14.18      4.38 o 
   8   6   1      187.91      189.87      8.83 o 
   9   6   1       19.31       20.80      6.23 o 
  10   6   1      114.64      141.94     11.84 o 
  11   6   1       47.02       52.02     11.02 o 
  12   6   1        5.75       26.68     24.86 o 
  13   6   1       28.40       22.81     11.60 o 
 -13   7   1        2.34       -5.29      8.63 o 
 -12   7   1        0.34       -1.85      7.25 o 
 -11   7   1       43.91       53.24     11.52 o 
 -10   7   1      301.59      321.73     14.55 o 
  -9   7   1      219.67      212.39     10.05 o 
  -8   7   1        0.15        4.78      3.21 o 
  -7   7   1      188.29      186.22      8.74 o 
  -6   7   1     1033.98      939.45     14.35 o 
  -5   7   1      132.99      127.74      5.26 o 
  -4   7   1      135.76      128.11      4.88 o 
  -3   7   1       25.01       30.96      2.63 o 
  -2   7   1        1.65        5.99      1.18 o 
  -1   7   1        0.26        0.79      1.17 o 
   0   7   1      282.54      229.56      3.75 o 
   1   7   1       75.05       91.18      2.77 o 
   2   7   1       39.85       58.40      2.67 o 
   3   7   1      468.84      480.14      7.43 o 
   4   7   1        9.42        2.33      2.08 o 
   5   7   1        0.42        0.75      2.30 o 
   6   7   1      444.70      411.04     10.49 o 
   7   7   1     1008.99      915.99     15.34 o 
   8   7   1      543.54      539.96     17.14 o 
   9   7   1      297.45      273.95     13.25 o 
  10   7   1       14.26       19.55     14.54 o 
  11   7   1      736.64      706.98     54.20 o 
  12   7   1       15.08       11.92     18.17 o 
 -12   8   1      430.38      475.29     24.60 o 
 -11   8   1      144.28      177.38     17.20 o 
 -10   8   1        3.23        9.13      9.44 o 
  -9   8   1        0.04       -3.32      3.70 o 
  -8   8   1      371.90      388.70     16.17 o 
  -7   8   1       36.27       19.04      3.75 o 
  -6   8   1       40.53       41.87      4.11 o 
  -5   8   1      698.96      655.03     11.59 o 
  -4   8   1      260.88      239.66      6.59 o 
  -3   8   1      398.38      411.82      7.50 o 
  -2   8   1      602.32      644.06      8.50 o 
  -1   8   1     1947.67     1968.25     14.86 o 
   0   8   1        6.49        0.15      1.50 o 
   1   8   1     3088.52     3138.58     25.17 o 
   2   8   1       84.46       63.95      3.31 o 
   3   8   1        0.21        2.53      2.15 o 
   4   8   1      189.38      203.04      9.79 o 
   5   8   1     1325.11     1324.68     19.78 o 
   6   8   1      142.18      130.90      7.23 o 
   7   8   1       80.46      105.71      8.25 o 
   8   8   1        0.00        0.92      4.07 o 
   9   8   1       16.25       11.26      5.63 o 
  10   8   1      267.32      297.78     18.72 o 
  11   8   1      521.40      462.01     29.92 o 
  12   8   1       84.89       76.35     14.70 o 
 -12   9   1        0.47        5.38      8.99 o 
 -11   9   1      111.18       91.69     14.03 o 
 -10   9   1       27.69       32.21      6.45 o 
  -9   9   1       34.13       37.55      6.08 o 
  -8   9   1       88.82       73.72      7.64 o 
  -7   9   1        8.81        5.09      4.05 o 
  -6   9   1       34.93       27.25      3.99 o 
  -5   9   1      602.76      581.15     13.82 o 
  -4   9   1        0.07       -0.20      2.36 o 
  -3   9   1      636.79      632.35     10.60 o 
  -2   9   1       66.83       79.33      4.19 o 
  -1   9   1      131.95      142.19      4.61 o 
   0   9   1      565.81      628.37      8.18 o 
   1   9   1     2407.49     2485.76     22.96 o 
   2   9   1      682.16      700.49     11.05 o 
   3   9   1      426.57      465.43     10.39 o 
   4   9   1        1.25        3.80      2.83 o 
   5   9   1     3301.84     3276.45     42.65 o 
   6   9   1     1004.77      975.22     19.58 o 
   7   9   1      191.69      205.66      9.98 o 
   8   9   1        0.28        1.49      4.06 o 
   9   9   1       47.29       53.08      8.28 o 
  10   9   1        8.42        3.11      7.99 o 
  11   9   1       32.67       19.97     10.20 o 
 -11  10   1       16.71       -1.91     18.41 o 
 -10  10   1      133.95      121.87     15.15 o 
  -9  10   1        1.94        0.07      5.76 o 
  -8  10   1       13.52       26.97      5.81 o 
  -7  10   1      139.33      114.98      9.82 o 
  -6  10   1      200.04      197.91     10.68 o 
  -5  10   1      256.31      270.68     11.18 o 
  -4  10   1        3.91        2.43      2.84 o 
  -3  10   1       60.51       54.28      4.53 o 
  -2  10   1      141.75      148.02      7.56 o 
  -1  10   1       25.22       21.62      4.05 o 
   0  10   1       76.35       64.65      4.82 o 
   1  10   1      378.30      363.12      9.08 o 
   2  10   1        5.99        8.00      2.64 o 
   3  10   1      609.66      592.23     13.67 o 
   4  10   1      243.45      215.24      8.92 o 
   5  10   1       38.72       32.03      4.91 o 
   6  10   1       38.32       25.41      5.43 o 
   7  10   1        0.08       -4.04      4.04 o 
   8  10   1      166.65      179.50     12.04 o 
   9  10   1      204.76      260.47     14.87 o 
  10  10   1      228.71      262.55     27.25 o 
  11  10   1      117.03       82.65     14.30 o 
 -11  11   1       42.41       27.58     10.77 o 
 -10  11   1      129.60      128.27     15.45 o 
  -9  11   1       97.42       93.12      9.01 o 
  -8  11   1        0.08        4.62      4.87 o 
  -7  11   1      141.06      128.40     10.62 o 
  -6  11   1      101.49      116.80      9.75 o 
  -5  11   1      345.71      309.15     11.00 o 
  -4  11   1        0.39        3.54      4.06 o 
  -3  11   1        2.33       -0.15      3.99 o 
  -2  11   1        9.70       11.20      5.76 o 
  -1  11   1     1736.89     1772.16     32.10 o 
   0  11   1      143.17      145.06     15.79 o 
   1  11   1        0.39        3.24      3.86 o 
   2  11   1       97.68       90.67      9.41 o 
   3  11   1       45.54       52.39      5.64 o 
   4  11   1      200.74      214.30      9.40 o 
   5  11   1       16.01       12.13      4.24 o 
   6  11   1       19.23       16.87      5.17 o 
   7  11   1       19.59       11.46      4.99 o 
   8  11   1       43.39       44.31      7.11 o 
   9  11   1      146.78      181.58     15.15 o 
  10  11   1       44.41       52.87     12.01 o 
 -10  12   1       29.79       19.67      8.83 o 
  -9  12   1       42.65       38.17      6.90 o 
  -8  12   1        0.04        3.79      7.64 o 
  -7  12   1        6.21       -3.74      4.28 o 
  -6  12   1       44.83       33.07      6.13 o 
  -5  12   1       57.73       52.60      9.78 o 
  -4  12   1        3.29        2.74      4.85 o 
  -3  12   1      177.01      160.46     11.46 o 
  -2  12   1      148.27      162.97     15.19 o 
  -1  12   1        0.67        5.76      5.04 o 
   0  12   1       10.78       18.81      6.76 o 
   1  12   1       15.88        7.84      5.61 o 
   2  12   1       36.47       36.40     11.38 o 
   3  12   1       12.67       12.96      5.23 o 
   4  12   1       46.86       58.27      8.12 o 
   5  12   1       29.33       45.05      8.38 o 
   6  12   1        4.38       -1.85      6.54 o 
   7  12   1        1.26        8.13      5.35 o 
   8  12   1        0.72        1.98      5.30 o 
   9  12   1       18.16       33.67      6.86 o 
  -9  13   1       37.85       50.28      9.13 o 
  -8  13   1        0.04       13.39      8.44 o 
  -7  13   1       15.44       21.11      8.34 o 
  -6  13   1       39.64       61.99     11.04 o 
  -5  13   1       66.16       75.05     12.10 o 
  -4  13   1      242.16      233.67     16.29 o 
  -3  13   1      435.40      421.75     20.89 o 
  -2  13   1        1.22       -5.29      5.89 o 
  -1  13   1      232.08      236.77     16.16 o 
   0  13   1      135.27      153.27     17.45 o 
   1  13   1       21.69       15.98      6.85 o 
   2  13   1       14.07       15.79      7.39 o 
   3  13   1      185.86      200.97     28.21 o 
   4  13   1        6.06        0.37      5.82 o 
   5  13   1        2.10       -3.46      5.38 o 
   6  13   1      113.82      119.76     22.94 o 
   7  13   1       13.53       15.14      8.02 o 
   8  13   1      130.19      165.66     12.17 o 
  -8  14   1       83.73      206.03     84.43 o 
  -7  14   1        4.03       13.83     12.97 o 
  -6  14   1       93.62       80.83     13.63 o 
  -5  14   1        8.48        6.86      7.31 o 
  -4  14   1        0.11       -4.90      4.90 o 
  -3  14   1       44.49       46.12     10.47 o 
  -2  14   1       11.85       17.59      7.78 o 
  -1  14   1       24.46       32.78     14.14 o 
   0  14   1        5.38        9.34      6.81 o 
   1  14   1       12.31       22.67      8.24 o 
   2  14   1       41.55       42.41      9.92 o 
   3  14   1      344.61      353.52     21.05 o 
   4  14   1      153.63      171.79     18.13 o 
   5  14   1        0.97        0.14      6.69 o 
   6  14   1       48.57       68.22     12.60 o 
   7  14   1       61.68       96.14     15.95 o 
  -6  15   1      178.23      220.38     21.14 o 
  -5  15   1      129.87      143.97     17.62 o 
  -4  15   1       25.04       22.47      9.15 o 
  -3  15   1       36.03       34.88     10.26 o 
  -2  15   1       19.60       10.17      7.45 o 
  -1  15   1       22.43       20.23      8.29 o 
   0  15   1       44.56       34.81      9.97 o 
   1  15   1       69.90       73.10     12.92 o 
   2  15   1      113.43      149.12     17.62 o 
   3  15   1        0.43        2.00      6.95 o 
   4  15   1       43.64       44.37     11.33 o 
   5  15   1       58.30       59.23     12.61 o 
   6  15   1        1.53       19.04      8.84 o 
  -4  16   1      105.79      102.97     15.54 o 
  -3  16   1       79.98       74.53     13.58 o 
  -2  16   1       21.86       17.65      9.37 o 
  -1  16   1        1.18        6.60      7.93 o 
   0  16   1      262.67      269.54     23.80 o 
   1  16   1      123.23      148.74     17.77 o 
   2  16   1       24.86       27.46     10.15 o 
   3  16   1        3.05        2.64      7.81 o 
   4  16   1        1.04       15.17      9.34 o 
 -14   0   2      178.31      215.33     24.34 o 
 -13   0   2      378.87      376.36     25.64 o 
 -12   0   2       19.26       10.92      8.24 o 
 -11   0   2       14.40       12.78      6.20 o 
 -10   0   2      129.35      120.19      9.90 o 
  -9   0   2      434.05      427.23     11.25 o 
  -8   0   2      357.81      324.59      9.26 o 
  -7   0   2     1258.87     1228.01     21.44 o 
  -6   0   2        8.30        0.38      2.84 o 
  -5   0   2       35.77       43.57      3.60 o 
  -4   0   2      332.31      314.64      7.61 o 
  -3   0   2      986.45      877.63     12.77 o 
  -2   0   2     1364.34     1330.52     19.93 o 
  -1   0   2     7588.85     7817.61    145.35 o 
   0   0   2      307.33      344.05     10.86 o 
   1   0   2     1900.48     1972.12     23.18 o 
   2   0   2    13515.25    13839.22    132.05 o 
   3   0   2     2209.03     2298.95     25.55 o 
   4   0   2     4642.38     5381.99     54.96 o 
   5   0   2     1872.68     1865.73     23.68 o 
   6   0   2      487.65      569.58     13.99 o 
   7   0   2      189.01      182.50      9.47 o 
   8   0   2      106.79       89.54      8.37 o 
   9   0   2      657.99      603.91     21.06 o 
  10   0   2      726.26      641.59     19.12 o 
  11   0   2       65.98       93.34     13.03 o 
  12   0   2        0.17       13.56      7.98 o 
  13   0   2        0.00        1.92      8.25 o 
 -14   1   2        1.41       16.77      7.51 o 
 -13   1   2        4.68       13.63      6.97 o 
 -12   1   2      131.80      142.11     13.14 o 
 -11   1   2        1.56        2.74      5.01 o 
 -10   1   2      309.33      284.68      7.77 o 
  -9   1   2       32.89       36.35      3.27 o 
  -8   1   2      155.28      157.90      5.58 o 
  -7   1   2        9.82       18.27      2.49 o 
  -6   1   2      449.03      449.65      6.26 o 
  -5   1   2       52.17       39.13      2.46 o 
  -4   1   2     1722.66     1827.83     15.59 o 
  -3   1   2      122.00      108.50      3.00 o 
  -2   1   2       96.58      103.31      3.58 o 
  -1   1   2     9225.20     9143.13    123.42 o 
   0   1   2      996.74      956.54      8.43 o 
   1   1   2       14.41       20.47      1.68 o 
   2   1   2       54.93       52.85      2.31 o 
   3   1   2        6.87       15.34      1.71 o 
   4   1   2     2934.27     2977.06     23.29 o 
   5   1   2      405.46      433.01      6.74 o 
   6   1   2       17.64       19.03      2.82 o 
   7   1   2       68.53       61.50      4.81 o 
   8   1   2      126.68      126.98      6.84 o 
   9   1   2      234.91      221.66      8.01 o 
  10   1   2       74.33       56.24      5.68 o 
  11   1   2       84.05       97.60      9.11 o 
  12   1   2       12.06       25.95      6.68 o 
  13   1   2        2.01       13.81     10.11 o 
 -14   2   2        3.28       20.90     11.73 o 
 -13   2   2        3.47        9.99      6.52 o 
 -12   2   2        8.31       12.41      9.80 o 
 -11   2   2      212.37      214.29     10.99 o 
 -10   2   2        1.84        7.29      3.69 o 
  -9   2   2        2.95        7.39      2.91 o 
  -8   2   2      794.11      803.67     10.55 o 
  -7   2   2      389.39      395.27      6.82 o 
  -6   2   2      210.40      195.89      4.82 o 
  -5   2   2      705.67      684.61      7.37 o 
  -4   2   2     2052.02     2136.74     15.87 o 
  -3   2   2     6679.47     6716.95     80.36 o 
  -2   2   2     7073.71     7223.14     96.36 o 
  -1   2   2      334.61      319.85      5.23 o 
   0   2   2     1877.34     1927.61     23.99 o 
   1   2   2     1645.14     1736.19     13.59 o 
   2   2   2      107.08       98.72      3.40 o 
   3   2   2       62.52       85.59      2.64 o 
   4   2   2        1.57        0.09      2.02 o 
   5   2   2       15.65        9.70      2.06 o 
   6   2   2      376.97      395.22      7.59 o 
   7   2   2       58.38       56.80      4.63 o 
   8   2   2       42.64       53.75      5.17 o 
   9   2   2      208.87      185.33      7.54 o 
  10   2   2       26.69       15.58      5.48 o 
  11   2   2      181.32      155.83     11.42 o 
  12   2   2        3.97       14.02      8.62 o 
  13   2   2       58.93       84.58      9.62 o 
 -14   3   2       80.06      109.24     12.15 o 
 -13   3   2      107.38      112.89     21.46 o 
 -12   3   2       75.96       96.53     10.04 o 
 -11   3   2        2.65        6.39      5.38 o 
 -10   3   2      296.05      315.29      8.99 o 
  -9   3   2       61.50       78.19      4.82 o 
  -8   3   2      689.92      710.85     10.73 o 
  -7   3   2     1072.54     1111.53     14.80 o 
  -6   3   2       98.62      124.95      3.62 o 
  -5   3   2      571.90      619.74      6.65 o 
  -4   3   2      597.41      662.92      7.22 o 
  -3   3   2     1073.90     1229.97      9.97 o 
  -2   3   2    21270.08    22274.97    191.25 o 
  -1   3   2     4817.47     5154.19     35.45 o 
   0   3   2     1478.47     1453.72     11.59 o 
   1   3   2        0.03       -0.93      0.93 o 
   2   3   2      146.65      134.78      3.39 o 
   3   3   2       69.52       67.83      2.96 o 
   4   3   2     1242.16     1392.14     12.22 o 
   5   3   2     1372.57     1482.11     14.22 o 
   6   3   2       10.70        7.51      4.06 o 
   7   3   2       84.47      102.83      5.76 o 
   8   3   2       83.71       95.13      5.74 o 
   9   3   2      168.15      142.94      7.77 o 
  10   3   2       36.87       54.39      9.95 o 
  11   3   2       19.70       13.82      5.10 o 
  12   3   2       43.67       48.88      8.50 o 
  13   3   2       52.85       79.06     23.14 o 
 -14   4   2      321.12      295.40     25.66 o 
 -13   4   2       70.44       95.27     17.11 o 
 -12   4   2        0.51        9.72      8.24 o 
 -11   4   2       29.63       39.99      6.21 o 
 -10   4   2      231.15      230.77      8.59 o 
  -9   4   2       16.51       19.94      3.75 o 
  -8   4   2       42.40       27.02      3.60 o 
  -7   4   2     1259.24     1166.24     12.28 o 
  -6   4   2      133.92      147.32      3.54 o 
  -5   4   2        5.85        1.96      1.34 o 
  -4   4   2       42.72       51.54      3.10 o 
  -3   4   2       20.24       32.89      1.93 o 
  -2   4   2      166.30      216.88      3.30 o 
  -1   4   2     1463.91     1454.16     10.64 o 
   0   4   2      605.56      520.76      5.08 o 
   1   4   2     3311.27     3344.89     22.01 o 
   2   4   2       15.88       15.88      1.79 o 
   3   4   2       25.21       22.14      1.88 o 
   4   4   2       17.43       25.09      2.19 o 
   5   4   2      279.69      230.32      5.69 o 
   6   4   2       13.52       17.83      2.46 o 
   7   4   2       56.28       39.79      5.04 o 
   8   4   2       86.88       70.35      5.20 o 
   9   4   2       29.66       27.65      5.06 o 
  10   4   2        3.83        4.37      6.42 o 
  11   4   2       18.07       12.39      8.56 o 
  12   4   2       30.17       50.61     14.05 o 
  13   4   2      249.84      258.87     20.70 o 
 -14   5   2        6.39        8.59     10.13 o 
 -13   5   2        0.15       -7.77      7.77 o 
 -12   5   2       79.90       91.02     16.06 o 
 -11   5   2        0.38       -3.97      7.42 o 
 -10   5   2        7.44       18.46      4.57 o 
  -9   5   2      548.77      553.01     11.05 o 
  -8   5   2      306.02      302.32      8.07 o 
  -7   5   2       30.51       36.64      3.44 o 
  -6   5   2       50.21       46.50      2.80 o 
  -5   5   2       34.12       48.29      3.09 o 
  -4   5   2      259.47      304.95      5.69 o 
  -3   5   2      155.81      199.35      3.92 o 
  -2   5   2      694.95      728.06      6.22 o 
  -1   5   2       56.31       56.24      2.00 o 
   0   5   2      729.97      683.66      6.39 o 
   1   5   2      102.67      137.07      2.56 o 
   2   5   2        4.09        2.15      1.41 o 
   3   5   2       87.40      117.89      3.47 o 
   4   5   2      134.43      125.64      3.97 o 
   5   5   2        8.83       10.19      3.87 o 
   6   5   2      410.45      423.05      9.23 o 
   7   5   2       19.22       25.10      4.70 o 
   8   5   2     1872.95     1749.94     25.49 o 
   9   5   2      613.19      574.27     19.00 o 
  10   5   2      105.29      116.25     15.50 o 
  11   5   2       16.61        6.98     14.54 o 
  12   5   2        0.50        5.29     11.15 o 
  13   5   2      114.05      129.63     27.13 o 
 -13   6   2       77.74      105.90     18.79 o 
 -12   6   2        5.19        4.36      5.53 o 
 -11   6   2       33.68       25.39      8.63 o 
 -10   6   2       12.02       28.28      9.87 o 
  -9   6   2      120.41      102.04      7.60 o 
  -8   6   2      821.81      744.32     11.68 o 
  -7   6   2      829.03      792.80     13.40 o 
  -6   6   2      189.59      155.33      5.43 o 
  -5   6   2      503.64      526.93      8.91 o 
  -4   6   2       32.83       49.18      2.98 o 
  -3   6   2      780.18      755.09      8.09 o 
  -2   6   2      112.85      158.07      2.66 o 
  -1   6   2     8866.07     9235.03     54.08 o 
   0   6   2      149.58      130.43      2.88 o 
   1   6   2     1087.31     1120.74     11.10 o 
   2   6   2       28.03       38.17      2.99 o 
   3   6   2      251.70      269.35      5.12 o 
   4   6   2      451.94      471.54      8.06 o 
   5   6   2       18.14       23.23      2.91 o 
   6   6   2      102.08       85.09      8.56 o 
   7   6   2      732.91      694.02     16.28 o 
   8   6   2      227.58      236.06     10.60 o 
   9   6   2      342.48      298.72     15.45 o 
  10   6   2      290.73      301.69     15.36 o 
  11   6   2      145.36      140.48     13.20 o 
  12   6   2       37.46       64.27     28.44 o 
 -13   7   2      118.41      133.11     20.83 o 
 -12   7   2        1.55        0.06      5.95 o 
 -11   7   2      105.03      102.98     10.52 o 
 -10   7   2       13.61       25.10      7.88 o 
  -9   7   2      253.78      243.02     10.22 o 
  -8   7   2       39.62       41.19      4.25 o 
  -7   7   2     1643.86     1548.71     22.09 o 
  -6   7   2      274.27      289.03      8.47 o 
  -5   7   2      153.93      164.06      5.63 o 
  -4   7   2      227.11      241.81      5.22 o 
  -3   7   2       17.87       28.41      2.25 o 
  -2   7   2      123.49       87.94      2.29 o 
  -1   7   2      585.10      629.87      5.90 o 
   0   7   2      236.72      251.62      4.28 o 
   1   7   2      261.52      296.14      4.80 o 
   2   7   2        1.87        3.07      1.57 o 
   3   7   2      549.23      530.25      7.29 o 
   4   7   2      312.97      290.06      6.30 o 
   5   7   2     1709.08     1653.71     22.70 o 
   6   7   2     1007.02      974.22     16.85 o 
   7   7   2      239.23      224.05      8.64 o 
   8   7   2      155.02      162.01     11.81 o 
   9   7   2      655.44      591.33     31.90 o 
  10   7   2        6.88        3.75      5.68 o 
  11   7   2      322.64      313.20     16.23 o 
  12   7   2        9.28       11.38      9.75 o 
 -12   8   2       16.77       13.91      9.42 o 
 -11   8   2       12.49        9.01      6.07 o 
 -10   8   2       36.34       30.37      6.99 o 
  -9   8   2      212.84      211.81      9.01 o 
  -8   8   2       67.82       68.82      6.53 o 
  -7   8   2       68.73       65.18      5.42 o 
  -6   8   2       12.69       12.45      3.00 o 
  -5   8   2       28.31       25.59      3.55 o 
  -4   8   2       52.41       55.39      3.67 o 
  -3   8   2      574.65      558.12      8.71 o 
  -2   8   2       21.58       33.64      2.38 o 
  -1   8   2       22.87       30.03      1.87 o 
   0   8   2      325.79      337.62      5.64 o 
   1   8   2      387.84      384.58      6.24 o 
   2   8   2      246.98      238.61      5.51 o 
   3   8   2       67.39       74.95      4.66 o 
   4   8   2      406.05      379.24      9.70 o 
   5   8   2      323.02      339.10      9.57 o 
   6   8   2       10.45        8.98      3.36 o 
   7   8   2       70.65       60.28      6.86 o 
   8   8   2      243.03      224.28     12.62 o 
   9   8   2       12.56       10.70      5.73 o 
  10   8   2      551.80      555.22     28.99 o 
  11   8   2      415.64      427.37     36.15 o 
  12   8   2        4.30       -2.26     18.13 o 
 -12   9   2       11.00       -0.18      8.14 o 
 -11   9   2      369.90      349.89     32.89 o 
 -10   9   2        9.69        6.31      5.56 o 
  -9   9   2      142.00      158.71      9.39 o 
  -8   9   2      271.78      264.29     10.44 o 
  -7   9   2      152.87      165.34      8.70 o 
  -6   9   2        1.13        2.50      2.64 o 
  -5   9   2        9.69        8.45      2.92 o 
  -4   9   2        8.35        4.39      2.33 o 
  -3   9   2      229.28      223.22      5.92 o 
  -2   9   2     1235.40     1206.31     15.12 o 
  -1   9   2      121.18      136.17      4.75 o 
   0   9   2       28.47       30.79      2.60 o 
   1   9   2        2.51        8.90      2.13 o 
   2   9   2      413.47      401.76      9.48 o 
   3   9   2        0.01       -0.36      2.46 o 
   4   9   2     1418.35     1391.41     23.27 o 
   5   9   2       85.57       65.98      8.93 o 
   6   9   2        6.78        5.77      4.90 o 
   7   9   2      266.75      268.47     11.57 o 
   8   9   2       29.29       43.76      7.77 o 
   9   9   2       14.89       25.05      6.96 o 
  10   9   2       16.05       27.17     10.00 o 
  11   9   2      262.96      301.77     35.85 o 
 -11  10   2       87.78       86.75     20.81 o 
 -10  10   2       44.53       41.61      8.91 o 
  -9  10   2       21.87       39.40      6.26 o 
  -8  10   2      227.21      242.06     12.02 o 
  -7  10   2       23.92       26.18      4.75 o 
  -6  10   2      139.64      159.46      7.55 o 
  -5  10   2      676.37      690.83     13.97 o 
  -4  10   2        0.58        1.53      2.91 o 
  -3  10   2      443.21      402.72     11.45 o 
  -2  10   2        5.30        2.37      2.75 o 
  -1  10   2      205.62      204.58      7.93 o 
   0  10   2       18.01       22.81      3.57 o 
   1  10   2       74.94       80.95      4.91 o 
   2  10   2       92.37      119.23      6.29 o 
   3  10   2       73.92       69.58      6.07 o 
   4  10   2      918.87      814.84     17.25 o 
   5  10   2       12.54       15.77      5.64 o 
   6  10   2      116.30      142.52     10.71 o 
   7  10   2       95.10      108.03      9.15 o 
   8  10   2       15.93       19.92      5.57 o 
   9  10   2        0.64        8.24      5.81 o 
  10  10   2       63.04       64.02     12.40 o 
 -11  11   2        0.48       -7.01      7.01 o 
 -10  11   2       65.00       63.16     10.20 o 
  -9  11   2        2.22        7.01      4.40 o 
  -8  11   2        4.64       13.14      5.05 o 
  -7  11   2      289.61      280.96     12.70 o 
  -6  11   2       32.81       25.64      5.46 o 
  -5  11   2       76.88       96.89      7.43 o 
  -4  11   2       82.91       86.68      9.68 o 
  -3  11   2      508.73      501.68     15.94 o 
  -2  11   2      261.15      265.14     11.42 o 
  -1  11   2       17.81       33.00      7.53 o 
   0  11   2       59.81       59.54     15.82 o 
   1  11   2       29.66       25.37      5.40 o 
   2  11   2      127.97      120.00      9.54 o 
   3  11   2      921.06      899.83     18.27 o 
   4  11   2       53.60       59.11      6.23 o 
   5  11   2        9.30        5.97      4.80 o 
   6  11   2       18.15        3.61      6.15 o 
   7  11   2       23.47       23.54      5.77 o 
   8  11   2       71.92       92.07      9.40 o 
   9  11   2       34.33       32.71      8.08 o 
  10  11   2      144.62      186.08     23.12 o 
 -10  12   2      270.66      274.95     26.51 o 
  -9  12   2      126.65      109.53     11.84 o 
  -8  12   2       27.68       24.78      6.55 o 
  -7  12   2       49.99       63.17      9.23 o 
  -6  12   2        3.54        7.30      6.07 o 
  -5  12   2       32.76       28.61      8.20 o 
  -4  12   2        3.25        7.58      5.03 o 
  -3  12   2      394.28      396.86     14.92 o 
  -2  12   2      516.33      519.89     22.22 o 
  -1  12   2        4.24        3.81      5.33 o 
   0  12   2       56.68       56.43      9.74 o 
   1  12   2       52.68       56.01     10.49 o 
   2  12   2        0.02        3.79      5.29 o 
   3  12   2     1331.87     1395.52     30.30 o 
   4  12   2      817.50      782.05     28.76 o 
   5  12   2      112.74      133.08     10.81 o 
   6  12   2        2.09        5.47      6.13 o 
   7  12   2      242.57      261.22     14.88 o 
   8  12   2        9.80        6.22      5.53 o 
   9  12   2      260.47      302.75     16.07 o 
  -9  13   2       32.37       23.81     15.78 o 
  -8  13   2        0.22       -7.77      9.86 o 
  -7  13   2      130.15      125.50     15.10 o 
  -6  13   2       84.86       91.05     12.73 o 
  -5  13   2        0.25        3.37      6.20 o 
  -4  13   2        0.27       -0.76      5.17 o 
  -3  13   2       35.47       48.66      9.87 o 
  -2  13   2        5.99        5.12      5.90 o 
  -1  13   2        1.97        1.26      5.42 o 
   0  13   2        1.84       11.95     10.89 o 
   1  13   2      146.42      111.16     13.64 o 
   2  13   2      577.82      596.45     25.60 o 
   3  13   2       37.09       40.35      9.17 o 
   4  13   2      133.32      130.31     15.43 o 
   5  13   2        5.05        8.69      7.01 o 
   6  13   2      131.44      160.83     17.39 o 
   7  13   2      104.14      109.82     11.16 o 
   8  13   2        1.15       14.62      6.11 o 
  -8  14   2       57.79      252.56     17.45 o 
  -7  14   2        1.03       13.82     10.62 o 
  -6  14   2      126.82      113.31     15.00 o 
  -5  14   2       80.27       88.45     13.53 o 
  -4  14   2        0.23        6.43      5.94 o 
  -3  14   2        3.18       -2.12      5.42 o 
  -2  14   2        0.99       -5.22      5.22 o 
  -1  14   2        2.25       -0.17      6.12 o 
   0  14   2        0.76       -5.30      5.41 o 
   1  14   2       89.42       92.62     13.20 o 
   2  14   2       14.06        6.14      8.38 o 
   3  14   2        2.63        9.13      7.18 o 
   4  14   2      188.16      180.85     18.82 o 
   5  14   2       21.51       29.53      9.55 o 
   6  14   2        2.88        1.79      6.84 o 
   7  14   2       17.46       35.81     29.94 o 
  -6  15   2      186.22      276.80     24.51 o 
  -5  15   2       13.45       20.51     22.98 o 
  -4  15   2       28.89       23.29      9.32 o 
  -3  15   2       32.43       15.30      8.62 o 
  -2  15   2       44.05       60.64     12.00 o 
  -1  15   2       81.30       62.88     13.54 o 
   0  15   2        2.41        4.41      8.35 o 
   1  15   2        6.42        7.08      7.16 o 
   2  15   2      105.87      110.13     15.18 o 
   3  15   2       35.31       35.59     10.40 o 
   4  15   2       88.82       85.47     14.63 o 
   5  15   2      105.67      124.78     17.12 o 
  -4  16   2       84.39       89.91     14.79 o 
  -3  16   2       49.41       51.11     12.17 o 
  -2  16   2       57.83       60.20     12.41 o 
  -1  16   2      122.98      136.19     17.29 o 
   0  16   2      221.97      221.05     21.48 o 
   1  16   2        1.67       -1.60      7.15 o 
   2  16   2        2.01        7.71      8.31 o 
   3  16   2      130.79      143.57     18.42 o 
 -14   1   3       11.13       28.54      8.06 o 
 -13   1   3       57.25       62.05     11.81 o 
 -12   1   3        0.22        3.68      5.48 o 
 -11   1   3      750.58      703.05     16.94 o 
 -10   1   3       33.98       34.40      3.84 o 
  -9   1   3       28.31       30.39      3.82 o 
  -8   1   3       90.60       95.79      4.82 o 
  -7   1   3      157.79      161.54      5.43 o 
  -6   1   3      609.06      619.43      7.94 o 
  -5   1   3      804.86      788.22      8.44 o 
  -4   1   3     2001.10     1954.18     19.26 o 
  -3   1   3      512.17      494.45      7.72 o 
  -2   1   3     5545.20     5343.68     59.87 o 
  -1   1   3       50.97       45.47      2.61 o 
   0   1   3     5473.91     5778.43     44.94 o 
   1   1   3      394.62      422.21      4.80 o 
   2   1   3        4.36        0.98      1.04 o 
   3   1   3        0.20        3.62      1.85 o 
   4   1   3     2581.76     2701.84     20.75 o 
   5   1   3       29.94       36.60      3.08 o 
   6   1   3      153.98      170.01      6.22 o 
   7   1   3      119.14      125.13      6.43 o 
   8   1   3       10.23        7.84      3.40 o 
   9   1   3      726.33      672.34     13.44 o 
  10   1   3       25.87       19.52      5.52 o 
  11   1   3        7.33        9.48      5.13 o 
  12   1   3        0.21       -0.26      5.95 o 
  13   1   3      232.97      236.43     13.92 o 
 -14   2   3        1.40       17.81      6.94 o 
 -13   2   3      109.96       98.86     11.75 o 
 -12   2   3       15.89       10.71      6.46 o 
 -11   2   3        1.55        4.10      3.54 o 
 -10   2   3      190.14      167.36      6.39 o 
  -9   2   3        4.53        2.91      3.56 o 
  -8   2   3      401.48      417.22      8.28 o 
  -7   2   3      419.35      350.29      6.42 o 
  -6   2   3      348.81      341.43      6.15 o 
  -5   2   3        0.80        1.20      1.71 o 
  -4   2   3      379.93      366.47      5.38 o 
  -3   2   3      433.19      485.50      6.70 o 
  -2   2   3    29394.31    30464.19    346.25 o 
  -1   2   3     5338.44     5513.50     96.39 o 
   0   2   3    10541.61    10591.59     76.03 o 
   1   2   3      519.39      464.18      5.26 o 
   2   2   3     2113.91     2311.31     18.47 o 
   3   2   3      301.69      325.01      4.79 o 
   4   2   3      498.81      601.82      7.33 o 
   5   2   3       65.68       98.59      3.89 o 
   6   2   3       44.56       58.19      4.10 o 
   7   2   3       38.86       38.13      4.01 o 
   8   2   3      424.53      401.05     10.00 o 
   9   2   3        4.49        1.87      3.53 o 
  10   2   3      126.91      135.49     10.03 o 
  11   2   3       19.15       37.59      6.82 o 
  12   2   3        0.12        9.11      6.01 o 
  13   2   3        6.79       13.03      8.69 o 
 -14   3   3       15.92       15.50      9.71 o 
 -13   3   3      116.97      115.75     15.21 o 
 -12   3   3       44.90       56.41      8.90 o 
 -11   3   3        5.94        3.38      4.48 o 
 -10   3   3        0.04        0.88      4.40 o 
  -9   3   3        5.47        6.54      2.87 o 
  -8   3   3        8.62        7.70      2.63 o 
  -7   3   3      183.21      188.14      7.66 o 
  -6   3   3      182.24      197.81      4.04 o 
  -5   3   3       17.00       24.85      2.00 o 
  -4   3   3     1976.76     2165.63     24.13 o 
  -3   3   3      396.83      407.94      5.55 o 
  -2   3   3     8232.37     8626.62     54.24 o 
  -1   3   3     2445.83     2687.59     19.78 o 
   0   3   3       18.85       15.37      1.41 o 
   1   3   3     1016.76      976.56      7.84 o 
   2   3   3     3765.38     3914.54     35.79 o 
   3   3   3       32.01       50.57      2.38 o 
   4   3   3      653.03      818.95     10.13 o 
   5   3   3      225.84      204.62      4.87 o 
   6   3   3      701.99      718.54      9.76 o 
   7   3   3       18.43       13.48      3.24 o 
   8   3   3       63.09       43.73      4.62 o 
   9   3   3        1.88        2.42      3.79 o 
  10   3   3       25.90       26.82      5.86 o 
  11   3   3        1.14        4.73     11.19 o 
  12   3   3       36.94       37.58     16.71 o 
  13   3   3        6.64       17.81     15.56 o 
 -14   4   3       71.09       65.35     15.83 o 
 -13   4   3       89.61       95.60     11.38 o 
 -12   4   3        0.65       20.23      6.35 o 
 -11   4   3       93.76       82.35      7.75 o 
 -10   4   3      600.67      609.97     16.85 o 
  -9   4   3      766.43      724.87     12.78 o 
  -8   4   3      774.71      847.07     11.77 o 
  -7   4   3     1710.56     1636.83     15.99 o 
  -6   4   3        4.28        7.97      1.85 o 
  -5   4   3     1419.55     1605.18     15.26 o 
  -4   4   3      221.39      327.11      9.08 o 
  -3   4   3       53.56       57.26      2.46 o 
  -2   4   3     7010.36     7628.23     44.45 o 
  -1   4   3      253.66      310.88      4.11 o 
   0   4   3       77.81       67.51      1.96 o 
   1   4   3      616.78      694.56      7.63 o 
   2   4   3      127.44       74.23      2.86 o 
   3   4   3       18.37       36.94      2.57 o 
   4   4   3      172.90      181.56      4.38 o 
   5   4   3      105.65      103.92      5.54 o 
   6   4   3      239.97      254.66      6.50 o 
   7   4   3      882.30      924.75     14.01 o 
   8   4   3      273.50      225.18      8.41 o 
   9   4   3      284.94      233.35     10.00 o 
  10   4   3       42.85       37.03      8.73 o 
  11   4   3      118.19      134.75     13.38 o 
  12   4   3      168.61      202.03     25.72 o 
  13   4   3       16.27       41.54     21.49 o 
 -14   5   3       37.54       43.53     14.35 o 
 -13   5   3      217.32      228.69     25.33 o 
 -12   5   3        0.43        2.03      8.57 o 
 -11   5   3       82.84       84.17      7.07 o 
 -10   5   3      136.00      143.67      8.19 o 
  -9   5   3       16.29       15.25      3.82 o 
  -8   5   3       89.61       89.87      5.02 o 
  -7   5   3      352.74      311.52      7.42 o 
  -6   5   3        2.15        1.94      1.22 o 
  -5   5   3       95.61      125.68      4.21 o 
  -4   5   3     3420.66     3563.95     27.81 o 
  -3   5   3      277.66      211.66      3.98 o 
  -2   5   3      665.35      756.11      6.68 o 
  -1   5   3      117.33      127.08      2.52 o 
   0   5   3      634.61      708.05      6.66 o 
   1   5   3       21.42       32.66      2.30 o 
   2   5   3      418.84      511.33      8.64 o 
   3   5   3     1463.88     1507.43     15.10 o 
   4   5   3        6.93       13.05      1.84 o 
   5   5   3      108.87      106.52      4.07 o 
   6   5   3       11.77        9.23      3.54 o 
   7   5   3      600.45      602.15     13.58 o 
   8   5   3       48.53       48.86      6.95 o 
   9   5   3      349.88      358.12     16.30 o 
  10   5   3       21.31       20.94      7.60 o 
  11   5   3       12.03       13.15     11.10 o 
  12   5   3        0.56        9.59      9.30 o 
 -13   6   3       29.25       22.21     12.17 o 
 -12   6   3        8.57       -2.04      5.22 o 
 -11   6   3       27.10       20.79      6.15 o 
 -10   6   3       62.82       65.52      7.91 o 
  -9   6   3      281.62      269.65     10.19 o 
  -8   6   3       12.38        8.84      2.70 o 
  -7   6   3     1015.11     1026.84     15.76 o 
  -6   6   3      585.74      593.64     10.10 o 
  -5   6   3      272.99      235.13      6.13 o 
  -4   6   3     1992.99     2077.69     19.54 o 
  -3   6   3     1232.46     1451.84     12.64 o 
  -2   6   3      136.07      131.79      2.43 o 
  -1   6   3      599.44      707.43      6.88 o 
   0   6   3      124.52      140.93      3.01 o 
   1   6   3      213.15      204.27      3.67 o 
   2   6   3      667.97      660.02      8.52 o 
   3   6   3      630.76      614.13      9.39 o 
   4   6   3       53.28       56.57      4.16 o 
   5   6   3      485.90      493.26      8.88 o 
   6   6   3        0.47       -1.28      3.27 o 
   7   6   3      238.15      232.60     10.27 o 
   8   6   3      199.88      181.12     10.36 o 
   9   6   3       30.08       25.26      8.06 o 
  10   6   3       20.46       25.01      7.58 o 
  11   6   3       11.74        2.49     14.51 o 
  12   6   3        5.86      -12.56     25.70 o 
 -13   7   3        2.19        3.38     10.25 o 
 -12   7   3        0.01       -0.43      5.68 o 
 -11   7   3        0.02        5.47      5.49 o 
 -10   7   3       54.96       45.24      7.32 o 
  -9   7   3       49.27       44.21      6.58 o 
  -8   7   3       75.93       67.20      5.31 o 
  -7   7   3     2363.06     2284.60     28.61 o 
  -6   7   3     1399.87     1276.56     16.33 o 
  -5   7   3      831.82      806.05     12.56 o 
  -4   7   3      505.00      493.45      8.06 o 
  -3   7   3      463.39      472.16      6.23 o 
  -2   7   3     2558.70     2568.90     16.57 o 
  -1   7   3      592.15      662.57      6.94 o 
   0   7   3        4.88        4.43      1.32 o 
   1   7   3      474.40      432.36      6.34 o 
   2   7   3       19.68       22.42      2.66 o 
   3   7   3      132.38      141.27      4.14 o 
   4   7   3        0.47        3.32      2.19 o 
   5   7   3       67.29       68.60      5.79 o 
   6   7   3      180.25      199.30      7.72 o 
   7   7   3      388.80      350.04     12.23 o 
   8   7   3       25.64       22.86      6.42 o 
   9   7   3      130.13      147.81     12.29 o 
  10   7   3       48.89       48.52     13.24 o 
  11   7   3       43.13       65.24     10.32 o 
  12   7   3        5.34       10.86     11.86 o 
 -13   8   3       80.43       81.91     17.86 o 
 -12   8   3      212.06      176.39     13.89 o 
 -11   8   3      107.09      110.72     10.83 o 
 -10   8   3      109.90      107.80     10.29 o 
  -9   8   3      302.20      307.27     10.34 o 
  -8   8   3      127.07      106.48      7.56 o 
  -7   8   3        7.51        2.94      2.80 o 
  -6   8   3        9.07       14.74      3.07 o 
  -5   8   3      177.50      160.02      5.89 o 
  -4   8   3      961.55      918.75     12.12 o 
  -3   8   3      164.37      161.19      4.28 o 
  -2   8   3      159.69      191.98      4.24 o 
  -1   8   3      496.73      484.60      6.44 o 
   0   8   3        8.27       22.71      2.27 o 
   1   8   3       15.93       10.52      2.10 o 
   2   8   3      393.21      346.32      7.27 o 
   3   8   3        7.76        7.48      2.16 o 
   4   8   3      133.95      107.08      6.45 o 
   5   8   3      266.77      235.10      8.44 o 
   6   8   3       12.30        4.85      4.13 o 
   7   8   3        5.71        2.93      4.45 o 
   8   8   3       99.14      103.79     13.72 o 
   9   8   3      503.15      501.86     21.08 o 
  10   8   3       27.63       19.37      9.60 o 
  11   8   3       49.26       64.00     28.99 o 
 -12   9   3       52.44       39.96     11.85 o 
 -11   9   3       61.49       68.65      9.75 o 
 -10   9   3        5.88        3.30      5.08 o 
  -9   9   3       66.16       57.27      5.95 o 
  -8   9   3      340.15      342.03     11.67 o 
  -7   9   3       24.59       41.78      5.23 o 
  -6   9   3      201.76      198.78      7.67 o 
  -5   9   3        5.23       -0.01      2.98 o 
  -4   9   3       31.16       42.41      3.53 o 
  -3   9   3      144.35      155.86      5.10 o 
  -2   9   3       10.66       16.33      2.62 o 
  -1   9   3      230.76      254.77      5.43 o 
   0   9   3      311.07      291.35      5.65 o 
   1   9   3        9.10        4.73      2.22 o 
   2   9   3      317.12      351.52      9.14 o 
   3   9   3       65.59       58.05      5.06 o 
   4   9   3      282.60      288.85      8.96 o 
   5   9   3       34.66       18.24      4.39 o 
   6   9   3      143.41      132.53      9.30 o 
   7   9   3      178.27      199.81     10.72 o 
   8   9   3        0.06        4.58      5.35 o 
   9   9   3       95.54      116.97     13.65 o 
  10   9   3        0.48        6.07      8.44 o 
  11   9   3       96.12       95.25     12.56 o 
 -12  10   3       22.10       16.06     10.39 o 
 -11  10   3      131.80       97.64     13.71 o 
 -10  10   3       10.27        2.83      5.82 o 
  -9  10   3        2.57        0.71      4.71 o 
  -8  10   3       14.23       12.85      4.36 o 
  -7  10   3       15.30       15.99      4.23 o 
  -6  10   3       51.39       55.41      5.61 o 
  -5  10   3       36.86       34.14      4.22 o 
  -4  10   3       70.24       71.80      5.29 o 
  -3  10   3        0.03        3.12      2.72 o 
  -2  10   3      357.58      352.72     10.52 o 
  -1  10   3      103.32       90.25      6.17 o 
   0  10   3       41.87       58.73      3.98 o 
   1  10   3      571.66      526.45      9.62 o 
   2  10   3       10.67       11.59      3.18 o 
   3  10   3       18.75       16.36      4.01 o 
   4  10   3        4.73       -0.32      3.23 o 
   5  10   3       47.01       45.03      6.55 o 
   6  10   3        0.62       -2.01      3.85 o 
   7  10   3       29.71       39.81      6.38 o 
   8  10   3        0.11        3.68      5.33 o 
   9  10   3       10.33        8.11     11.23 o 
  10  10   3        1.05       10.34     13.90 o 
 -11  11   3       28.53       32.02     10.65 o 
 -10  11   3       48.46       65.85     12.21 o 
  -9  11   3        9.55        8.14      7.22 o 
  -8  11   3      200.64      212.14     10.08 o 
  -7  11   3      135.48      151.19      9.67 o 
  -6  11   3        0.47        3.64      3.32 o 
  -5  11   3        5.23        2.72      3.74 o 
  -4  11   3        4.13        3.49      3.98 o 
  -3  11   3       64.91       73.45     16.93 o 
  -2  11   3      520.77      536.80     21.14 o 
  -1  11   3      110.76       92.28     18.69 o 
   0  11   3       10.80       10.15      5.66 o 
   1  11   3        1.31        1.79      4.20 o 
   2  11   3       38.28       42.77      5.15 o 
   3  11   3      755.81      706.41     16.22 o 
   4  11   3       23.00       23.79      4.61 o 
   5  11   3       98.77       91.07      9.14 o 
   6  11   3       27.21       29.92      6.35 o 
   7  11   3        1.03        3.00      4.80 o 
   8  11   3        6.03       18.87      8.32 o 
   9  11   3      157.20      160.60     13.80 o 
 -10  12   3        0.00       18.85      7.44 o 
  -9  12   3       65.06       60.95     10.82 o 
  -8  12   3      436.61      521.27     18.00 o 
  -7  12   3       24.64       25.29     10.72 o 
  -6  12   3        9.67       17.13      7.61 o 
  -5  12   3       69.12       72.50     10.94 o 
  -4  12   3        0.89        6.20      4.56 o 
  -3  12   3      211.41      189.90     14.41 o 
  -2  12   3      430.24      389.58     19.37 o 
  -1  12   3       53.86       51.80     17.89 o 
   0  12   3       10.02       10.26      6.22 o 
   1  12   3        1.98       -3.32      4.60 o 
   2  12   3       26.35       21.03      7.20 o 
   3  12   3      938.55      966.04     24.78 o 
   4  12   3        9.76        8.56      4.78 o 
   5  12   3       28.18       23.58      6.27 o 
   6  12   3        6.28        2.60      4.43 o 
   7  12   3       17.93        5.73      5.15 o 
   8  12   3       15.03       10.14      5.89 o 
   9  12   3       20.80       40.05     15.81 o 
  -9  13   3       33.93       32.93     15.66 o 
  -8  13   3       42.86       40.18     15.55 o 
  -7  13   3       31.07       35.56      9.94 o 
  -6  13   3       28.30       44.23      9.86 o 
  -5  13   3       26.99       13.29      6.79 o 
  -4  13   3       68.02       81.20     11.99 o 
  -3  13   3       77.70       61.72     11.24 o 
  -2  13   3       54.59       54.64     12.13 o 
  -1  13   3       10.61        2.72      5.50 o 
   0  13   3      296.50      274.29     17.20 o 
   1  13   3      873.67      850.96     30.68 o 
   2  13   3        0.28       10.45      7.26 o 
   3  13   3       18.41       17.14      7.17 o 
   4  13   3       80.69       85.73     13.06 o 
   5  13   3        7.08       19.16      8.22 o 
   6  13   3       59.07       53.90      8.66 o 
   7  13   3        0.91        9.88      5.55 o 
   8  13   3       25.57       33.74     10.01 o 
  -8  14   3       31.49       23.05     13.56 o 
  -7  14   3       37.24       60.34     11.24 o 
  -6  14   3       18.67       16.00      8.04 o 
  -5  14   3        1.23        0.99      6.46 o 
  -4  14   3      222.01      239.90     17.12 o 
  -3  14   3      205.43      218.69     17.93 o 
  -2  14   3        7.48        7.77      6.70 o 
  -1  14   3        5.06        5.66      6.27 o 
   0  14   3       26.42       19.10      7.80 o 
   1  14   3      280.34      285.02     18.70 o 
   2  14   3      323.69      321.60     25.17 o 
   3  14   3      530.93      511.73     25.19 o 
   4  14   3      553.45      531.97     25.67 o 
   5  14   3       68.40       70.27     18.34 o 
   6  14   3        9.64       11.67      8.11 o 
   7  14   3        6.00       17.35      7.96 o 
  -6  15   3       22.07      132.70     61.56 o 
  -5  15   3       67.85       51.25     31.43 o 
  -4  15   3       47.79       36.27     10.60 o 
  -3  15   3        0.37       -1.07      6.66 o 
  -2  15   3       38.63       40.24     10.54 o 
  -1  15   3       61.28       70.00     13.00 o 
   0  15   3       86.96       81.37     13.49 o 
   1  15   3      338.46      309.54     20.73 o 
   2  15   3      132.86       87.66     14.00 o 
   3  15   3       48.51       50.68     12.21 o 
   4  15   3      460.23      448.77     48.67 o 
   5  15   3       21.24       22.65      9.36 o 
  -4  16   3       93.21      116.24     16.03 o 
  -3  16   3       56.27       58.04     12.15 o 
  -2  16   3      115.64       99.82     15.30 o 
  -1  16   3      174.03      211.54     21.30 o 
   0  16   3       10.12       -0.21      7.10 o 
   1  16   3       63.90       55.81     21.64 o 
   2  16   3      102.05      107.94     16.15 o 
   3  16   3       15.51        2.35      8.37 o 
 -14   0   4       14.21       17.91     10.99 o 
 -13   0   4      126.67      162.64     20.72 o 
 -12   0   4      837.35      907.67     38.89 o 
 -11   0   4      970.03      924.25     26.14 o 
 -10   0   4      202.19      199.62     10.37 o 
  -9   0   4     1164.56     1077.85     22.00 o 
  -8   0   4      182.02      201.11      9.96 o 
  -7   0   4      630.36      709.08     20.10 o 
  -6   0   4        4.77        2.92      2.93 o 
  -5   0   4      178.84      155.65      6.09 o 
  -4   0   4      965.00      973.39     18.48 o 
  -3   0   4     3260.51     3200.87     45.70 o 
  -2   0   4      732.32      675.61      9.31 o 
  -1   0   4        2.26        5.27      2.81 o 
   0   0   4      697.98      741.82     11.47 o 
   1   0   4     7184.46     7521.83     65.47 o 
   2   0   4     6966.24     7271.87     63.96 o 
   3   0   4     1724.48     1882.56     21.55 o 
   4   0   4       39.55       62.05      4.04 o 
   5   0   4      626.68      613.97     12.76 o 
   6   0   4       16.09       19.54      4.21 o 
   7   0   4      260.88      256.78     13.68 o 
   8   0   4      310.34      283.23     12.76 o 
   9   0   4       54.73       47.22      7.71 o 
  10   0   4      104.41       85.29     12.58 o 
  11   0   4      231.61      213.50     16.74 o 
  12   0   4      264.84      221.18     17.94 o 
  13   0   4      115.29      174.43     42.24 o 
 -14   1   4      165.76      178.38     15.67 o 
 -13   1   4       22.94       36.83      8.76 o 
 -12   1   4        0.14        1.51      7.68 o 
 -11   1   4        5.84        3.55      3.99 o 
 -10   1   4      540.52      494.02     10.42 o 
  -9   1   4      264.26      266.04      8.49 o 
  -8   1   4      250.41      236.98      7.25 o 
  -7   1   4       35.55       33.89      3.23 o 
  -6   1   4     1135.62     1053.29     10.92 o 
  -5   1   4      118.61      149.41      6.39 o 
  -4   1   4      379.05      367.23      6.08 o 
  -3   1   4      324.12      318.46      6.87 o 
  -2   1   4     3912.36     3937.58     31.60 o 
  -1   1   4    13556.03    13823.31    116.56 o 
   0   1   4     2698.63     2587.92     20.56 o 
   1   1   4      225.87      205.85      3.35 o 
   2   1   4      765.79      837.57      7.83 o 
   3   1   4     1219.91     1274.80     10.94 o 
   4   1   4       14.67       27.57      2.33 o 
   5   1   4        7.54        9.20      2.42 o 
   6   1   4      957.77      821.60     11.30 o 
   7   1   4      110.03      112.38      6.44 o 
   8   1   4      253.60      211.17      7.79 o 
   9   1   4       76.17       58.99      5.80 o 
  10   1   4       33.94       37.69      6.05 o 
  11   1   4       55.01       56.82      8.29 o 
  12   1   4        0.50       14.86      7.13 o 
  13   1   4      169.08      186.10     17.33 o 
 -14   2   4        1.50       17.29      9.31 o 
 -13   2   4      267.89      316.06     17.67 o 
 -12   2   4      300.64      299.71     16.02 o 
 -11   2   4      473.55      460.35     12.91 o 
 -10   2   4      348.95      365.38      9.08 o 
  -9   2   4      415.88      398.53      8.63 o 
  -8   2   4       14.20       14.61      2.81 o 
  -7   2   4       66.06       56.09      3.62 o 
  -6   2   4      396.78      423.81      7.45 o 
  -5   2   4       37.70       40.61      3.07 o 
  -4   2   4      950.89     1039.57     10.91 o 
  -3   2   4       80.86       90.69      3.85 o 
  -2   2   4    13352.79    13858.58    113.90 o 
  -1   2   4     8779.58     8724.66     68.56 o 
   0   2   4      938.13      938.79      7.61 o 
   1   2   4      470.57      483.43      5.63 o 
   2   2   4      380.54      398.52      5.23 o 
   3   2   4     1571.87     1632.56     13.94 o 
   4   2   4     1607.52     1672.06     14.71 o 
   5   2   4      126.82      169.55      4.81 o 
   6   2   4      377.26      372.88      8.15 o 
   7   2   4       20.63       19.22      3.68 o 
   8   2   4       12.41       14.79      4.36 o 
   9   2   4       27.43       11.09      4.10 o 
  10   2   4        1.05        0.17      5.10 o 
  11   2   4       46.64       56.48      7.90 o 
  12   2   4       30.57       44.72      7.82 o 
 -14   3   4        1.30        5.04     10.68 o 
 -13   3   4        5.51       21.18      9.86 o 
 -12   3   4      156.59      168.34     14.21 o 
 -11   3   4       44.72       45.08      6.49 o 
 -10   3   4       37.19       36.04      5.69 o 
  -9   3   4      256.29      262.14      7.02 o 
  -8   3   4     1146.26     1157.60     13.21 o 
  -7   3   4      533.32      477.91      7.68 o 
  -6   3   4        6.30        5.46      1.76 o 
  -5   3   4     1353.42     1526.36     14.60 o 
  -4   3   4     2445.66     2650.81     23.64 o 
  -3   3   4    23627.96    25257.30    177.67 o 
  -2   3   4     1996.29     2158.05     16.67 o 
  -1   3   4        3.88        3.37      1.28 o 
   0   3   4       54.35       79.91      2.43 o 
   1   3   4     3636.28     3718.60     26.42 o 
   2   3   4       19.65       17.00      1.36 o 
   3   3   4        4.37        2.82      1.40 o 
   4   3   4      715.34      756.87     10.08 o 
   5   3   4        3.44        4.48      2.19 o 
   6   3   4       17.00       20.74      3.18 o 
   7   3   4      445.23      360.40      8.43 o 
   8   3   4     2004.41     1817.10     22.76 o 
   9   3   4       30.88       35.62      6.90 o 
  10   3   4        8.64        6.72      4.16 o 
  11   3   4       10.78       16.98      5.72 o 
  12   3   4      245.72      272.09     25.86 o 
 -14   4   4       64.04       62.59     10.18 o 
 -13   4   4      258.41      247.45     15.07 o 
 -12   4   4        0.05        2.60      5.42 o 
 -11   4   4       52.47       44.82      7.55 o 
 -10   4   4      349.94      321.62     17.08 o 
  -9   4   4     3442.27     3173.10     35.65 o 
  -8   4   4     2203.24     2190.83     24.06 o 
  -7   4   4      131.86      125.30      4.18 o 
  -6   4   4      138.70      150.09      4.22 o 
  -5   4   4        7.49       10.41      1.42 o 
  -4   4   4        0.88        4.46      1.34 o 
  -3   4   4     3796.05     4077.95     25.43 o 
  -2   4   4     1793.70     1921.77     14.63 o 
  -1   4   4       10.19       20.24      1.68 o 
   0   4   4     2665.12     2759.52     21.63 o 
   1   4   4        0.31        2.96      1.21 o 
   2   4   4      417.51      484.24      5.49 o 
   3   4   4     3515.83     3712.59     27.26 o 
   4   4   4        2.47        2.66      2.02 o 
   5   4   4      104.50       98.99      4.47 o 
   6   4   4      743.50      668.16     14.05 o 
   7   4   4       12.12        9.83      4.69 o 
   8   4   4      431.43      389.68     10.99 o 
   9   4   4      130.25      141.54     12.69 o 
  10   4   4        7.38        2.90      6.76 o 
  11   4   4        8.59       26.79     12.22 o 
  12   4   4        0.02       -4.39      7.21 o 
 -14   5   4       13.44       10.66     11.40 o 
 -13   5   4      214.38      186.32     23.52 o 
 -12   5   4      166.32      179.38     11.03 o 
 -11   5   4        1.64        1.52      4.08 o 
 -10   5   4      128.42      154.21      8.65 o 
  -9   5   4      473.27      481.21     11.47 o 
  -8   5   4       75.28       76.41      4.69 o 
  -7   5   4      312.17      287.77      7.23 o 
  -6   5   4        6.12        7.35      1.59 o 
  -5   5   4     1143.17     1246.03     12.05 o 
  -4   5   4     8593.18     9134.23     56.40 o 
  -3   5   4     3621.08     3838.66     24.44 o 
  -2   5   4      124.79       92.29      3.00 o 
  -1   5   4      544.97      663.30      7.09 o 
   0   5   4      680.30      568.35      6.25 o 
   1   5   4       99.39      113.78      3.38 o 
   2   5   4     1875.33     2010.75     15.94 o 
   3   5   4      627.92      683.67     10.49 o 
   4   5   4      660.45      689.61      9.00 o 
   5   5   4      136.16      150.58      5.01 o 
   6   5   4      271.97      251.64      8.18 o 
   7   5   4      129.47      130.89      7.92 o 
   8   5   4      482.60      468.02     17.57 o 
   9   5   4     1395.54     1340.97     94.57 o 
  10   5   4      103.85       97.40     11.52 o 
  11   5   4       40.63       40.72      9.84 o 
  12   5   4      426.24      476.94     21.55 o 
 -14   6   4       10.19       23.75     11.30 o 
 -13   6   4        2.73       12.97     11.05 o 
 -12   6   4        2.07        4.08      5.47 o 
 -11   6   4       71.11       59.63      8.25 o 
 -10   6   4      160.05      180.49     11.32 o 
  -9   6   4       17.34       14.51      3.73 o 
  -8   6   4      815.86      773.81     12.73 o 
  -7   6   4        2.88        1.92      2.29 o 
  -6   6   4      191.34      161.52      5.61 o 
  -5   6   4        1.41        2.29      1.85 o 
  -4   6   4      528.57      589.16      8.10 o 
  -3   6   4        3.74        3.86      1.34 o 
  -2   6   4     1551.37     1655.44     13.00 o 
  -1   6   4     1172.79     1102.59      9.49 o 
   0   6   4      508.17      575.28      6.36 o 
   1   6   4     2065.38     2050.57     19.54 o 
   2   6   4     3154.58     3409.24     32.98 o 
   3   6   4     3191.40     3456.18     29.80 o 
   4   6   4       50.03       55.18      3.77 o 
   5   6   4       68.38       84.44      6.91 o 
   6   6   4      774.06      717.40     14.77 o 
   7   6   4      378.40      344.65     12.54 o 
   8   6   4      214.16      234.04     18.71 o 
   9   6   4      447.63      431.84     17.66 o 
  10   6   4      129.42      133.47     18.28 o 
  11   6   4       16.24       18.04     10.78 o 
  12   6   4       18.84       43.94     14.54 o 
 -13   7   4       10.07       20.48      8.24 o 
 -12   7   4       21.05       16.41     11.04 o 
 -11   7   4        1.65       -1.19      4.83 o 
 -10   7   4      163.22      182.07     11.57 o 
  -9   7   4       38.09       40.26      5.64 o 
  -8   7   4       91.80       77.27      5.67 o 
  -7   7   4      875.07      830.00     13.06 o 
  -6   7   4      130.24      111.97      5.35 o 
  -5   7   4      107.92       98.95      4.72 o 
  -4   7   4      347.32      368.01      7.09 o 
  -3   7   4       48.95       48.03      2.26 o 
  -2   7   4       18.12       31.46      1.84 o 
  -1   7   4       46.76       43.67      2.19 o 
   0   7   4      344.15      326.86      6.02 o 
   1   7   4      145.10      146.72      4.33 o 
   2   7   4      222.56      277.02      6.49 o 
   3   7   4       22.79       25.00      2.41 o 
   4   7   4        0.15       -0.60      2.10 o 
   5   7   4        7.47       -1.65      2.75 o 
   6   7   4      189.25      148.38      8.20 o 
   7   7   4       35.06       26.92      5.58 o 
   8   7   4        6.00       -1.01      4.89 o 
   9   7   4       15.14       11.29      8.75 o 
  10   7   4       79.91       92.39     16.34 o 
  11   7   4        3.48        4.86     11.04 o 
 -13   8   4        4.09        7.97      7.24 o 
 -12   8   4      199.47      191.24     16.38 o 
 -11   8   4       35.57       36.06      7.55 o 
 -10   8   4       18.80        8.88      6.81 o 
  -9   8   4       41.56       50.24      7.73 o 
  -8   8   4       54.01       62.65      6.03 o 
  -7   8   4      287.82      293.85      8.98 o 
  -6   8   4       26.92       24.91      3.70 o 
  -5   8   4      122.92      114.44      5.78 o 
  -4   8   4      296.99      288.04      6.02 o 
  -3   8   4       65.49       64.07      2.76 o 
  -2   8   4        6.47        4.65      1.38 o 
  -1   8   4       48.94       54.44      2.70 o 
   0   8   4      170.20      178.16      4.06 o 
   1   8   4      345.66      346.42      7.34 o 
   2   8   4      116.60      128.88      5.09 o 
   3   8   4       63.73       56.62      5.01 o 
   4   8   4        0.25        0.22      2.66 o 
   5   8   4      920.48      847.18     14.81 o 
   6   8   4      148.86      158.42      8.61 o 
   7   8   4       73.29       73.30      8.79 o 
   8   8   4      261.73      241.30     13.26 o 
   9   8   4      165.54      173.37     27.28 o 
  10   8   4        2.28        6.20      8.09 o 
  11   8   4        1.39       -9.85      9.85 o 
 -12   9   4      186.12      183.88     14.38 o 
 -11   9   4       18.17       25.15      6.78 o 
 -10   9   4       58.67       68.03      7.75 o 
  -9   9   4      191.43      178.45     11.60 o 
  -8   9   4        1.33       -0.55      3.10 o 
  -7   9   4       47.72       37.90      5.01 o 
  -6   9   4      305.79      292.62      8.79 o 
  -5   9   4      156.67      157.48      6.40 o 
  -4   9   4       54.47       52.78      3.70 o 
  -3   9   4     1227.53     1230.75     15.70 o 
  -2   9   4      449.21      458.03      6.91 o 
  -1   9   4        0.55        0.87      1.67 o 
   0   9   4       11.68        2.95      1.99 o 
   1   9   4       10.36        5.87      2.82 o 
   2   9   4        3.18        4.31      2.67 o 
   3   9   4        6.84        5.53      3.17 o 
   4   9   4        0.15       -2.75      2.75 o 
   5   9   4      442.39      413.41     12.61 o 
   6   9   4       96.21       91.84     11.16 o 
   7   9   4      124.83      122.79     11.10 o 
   8   9   4      253.58      253.54     14.15 o 
   9   9   4      155.75      147.13     13.00 o 
  10   9   4       19.26       33.21     13.63 o 
 -12  10   4       66.96       77.45     13.35 o 
 -11  10   4       36.13       37.47      8.13 o 
 -10  10   4      299.43      297.81     12.70 o 
  -9  10   4        1.95       -0.49      4.49 o 
  -8  10   4        1.51       -1.63      3.34 o 
  -7  10   4       35.36       32.42      5.03 o 
  -6  10   4      160.92      139.06      7.34 o 
  -5  10   4      253.07      234.37      8.08 o 
  -4  10   4      119.93      103.08      7.31 o 
  -3  10   4      356.45      355.05     11.12 o 
  -2  10   4       25.09       22.86      3.30 o 
  -1  10   4     1676.05     1581.10     23.81 o 
   0  10   4        4.37        8.25      2.42 o 
   1  10   4      256.90      234.27      8.35 o 
   2  10   4       85.82       90.15      5.99 o 
   3  10   4      297.71      281.95     10.86 o 
   4  10   4      504.35      507.79     13.92 o 
   5  10   4       67.03       53.44      7.28 o 
   6  10   4        0.79        0.95      4.56 o 
   7  10   4        5.48       14.29      5.73 o 
   8  10   4       28.59       33.19      7.24 o 
   9  10   4       29.93       48.68     13.58 o 
  10  10   4       47.06       62.05      9.69 o 
 -11  11   4       40.66       62.02     13.38 o 
 -10  11   4       51.46       60.41      7.81 o 
  -9  11   4        0.00        7.92      5.30 o 
  -8  11   4        6.37        2.52      4.49 o 
  -7  11   4      112.25      110.27      8.28 o 
  -6  11   4      273.01      259.41     10.19 o 
  -5  11   4      125.07      126.49     12.76 o 
  -4  11   4       31.78       34.02      5.87 o 
  -3  11   4       22.97       19.22      5.04 o 
  -2  11   4       20.02       20.65      6.30 o 
  -1  11   4       68.03       73.74     10.76 o 
   0  11   4       15.27       11.81      5.62 o 
   1  11   4      794.22      857.44     17.13 o 
   2  11   4       20.30       22.92      5.82 o 
   3  11   4      326.48      323.78     16.55 o 
   4  11   4       69.77       77.91      9.52 o 
   5  11   4       17.56       20.56      5.57 o 
   6  11   4       27.34       13.01      5.31 o 
   7  11   4        0.41        1.34      5.61 o 
   8  11   4      114.22      113.95     11.76 o 
   9  11   4       68.07       74.72     11.33 o 
 -10  12   4       52.44       64.66     10.99 o 
  -9  12   4        2.56        9.86      7.23 o 
  -8  12   4      382.52      418.68     19.15 o 
  -7  12   4       96.81      102.85     13.58 o 
  -6  12   4       65.84       70.35      8.52 o 
  -5  12   4       27.20       16.72      6.73 o 
  -4  12   4       69.89       83.44     21.32 o 
  -3  12   4      732.48      701.20     53.16 o 
  -2  12   4      587.12      531.09     22.32 o 
  -1  12   4      121.76      133.68     28.14 o 
   0  12   4        3.84       11.60      6.19 o 
   1  12   4       65.46       67.58     10.59 o 
   2  12   4      818.08      748.32     27.96 o 
   3  12   4     1170.05     1087.07     21.75 o 
   4  12   4       12.63       20.81      5.65 o 
   5  12   4       62.05       81.70      9.09 o 
   6  12   4       34.54       11.90      5.48 o 
   7  12   4        1.76       11.07      6.21 o 
   8  12   4        0.90       10.39      6.34 o 
  -9  13   4      141.75      164.67     27.26 o 
  -8  13   4      322.32      336.32     29.94 o 
  -7  13   4        2.59       13.40     11.25 o 
  -6  13   4        0.96       15.29      6.83 o 
  -5  13   4       22.87       29.86      8.50 o 
  -4  13   4        3.05        0.48      5.40 o 
  -3  13   4      214.64      230.11     16.43 o 
  -2  13   4      196.03      198.13     17.57 o 
  -1  13   4      129.09      129.56     14.38 o 
   0  13   4       24.02       19.48      7.17 o 
   1  13   4       29.60       29.26      8.12 o 
   2  13   4      175.24      175.96     17.10 o 
   3  13   4       56.57       62.18     11.17 o 
   4  13   4      251.06      241.88     18.98 o 
   5  13   4       23.19       33.25      7.16 o 
   6  13   4       31.61       23.33      6.42 o 
   7  13   4      153.41      158.08     13.90 o 
  -8  14   4        2.57       19.00     12.37 o 
  -7  14   4        1.82        4.06     11.46 o 
  -6  14   4       31.53       49.90     10.59 o 
  -5  14   4      135.76      119.62     15.06 o 
  -4  14   4       74.65       76.60     12.59 o 
  -3  14   4        8.27       10.64      7.33 o 
  -2  14   4       62.11       72.13     12.06 o 
  -1  14   4      125.69      131.03     15.60 o 
   0  14   4        1.43       -3.57      5.33 o 
   1  14   4      103.46      112.05     14.57 o 
   2  14   4       44.76       55.25     11.17 o 
   3  14   4      308.76      298.99     20.71 o 
   4  14   4      721.74      645.01     40.23 o 
   5  14   4      381.74      374.91     22.84 o 
   6  14   4        1.26        8.21      8.36 o 
  -6  15   4      110.57      195.02     16.02 o 
  -5  15   4      112.75      104.54     15.00 o 
  -4  15   4        1.74        3.43      7.34 o 
  -3  15   4      136.65      100.00     21.61 o 
  -2  15   4      337.14      307.44     20.20 o 
  -1  15   4        7.57       13.64      8.31 o 
   0  15   4      138.78      169.82     26.58 o 
   1  15   4      185.28      172.92     18.66 o 
   2  15   4      255.60      283.61     29.94 o 
   3  15   4      431.16      442.25     40.58 o 
   4  15   4      102.26       75.87     13.46 o 
   5  15   4       13.32        4.64     24.12 o 
  -4  16   4       12.92        6.90      8.21 o 
  -3  16   4       19.24        8.19      8.39 o 
  -2  16   4        0.21        4.62      7.39 o 
  -1  16   4      350.62      383.97     23.56 o 
   0  16   4       29.71       43.81     12.43 o 
   1  16   4      185.29      158.39     23.24 o 
   2  16   4        2.39        3.92      7.22 o 
 -15   1   5        1.66       20.79      8.22 o 
 -14   1   5       24.90       32.69      8.73 o 
 -13   1   5      235.94      263.25     16.39 o 
 -12   1   5       28.99       22.67     13.67 o 
 -11   1   5      335.70      345.01      9.99 o 
 -10   1   5       10.81        8.44      3.44 o 
  -9   1   5      923.34      939.14     15.63 o 
  -8   1   5        0.35        0.97      3.80 o 
  -7   1   5      118.87      117.49      5.09 o 
  -6   1   5      147.42      127.17      4.59 o 
  -5   1   5      245.97      255.77     21.75 o 
  -4   1   5      832.80      839.59     10.98 o 
  -3   1   5      634.51      579.67     11.40 o 
  -2   1   5     4585.36     4371.26     32.50 o 
  -1   1   5     1894.27     1999.54     20.61 o 
   0   1   5      262.84      283.34      5.83 o 
   1   1   5      551.33      543.11      5.83 o 
   2   1   5       72.64       73.22      2.69 o 
   3   1   5        6.93        4.87      1.83 o 
   4   1   5      348.93      309.46      5.70 o 
   5   1   5      195.81      225.15      6.87 o 
   6   1   5      190.98      180.16      6.39 o 
   7   1   5       11.77       13.71      3.80 o 
   8   1   5      251.70      238.54      8.64 o 
   9   1   5      244.53      212.21      9.73 o 
  10   1   5       16.05        3.52      4.75 o 
  11   1   5        0.00       -1.04     11.44 o 
  12   1   5        3.02       17.63      5.89 o 
 -15   2   5      352.33      384.88     19.88 o 
 -14   2   5      153.22      175.37     20.57 o 
 -13   2   5       13.80        7.57      7.82 o 
 -12   2   5      120.93      128.69     10.90 o 
 -11   2   5        6.22        2.32      4.06 o 
 -10   2   5      159.63      147.97      6.95 o 
  -9   2   5     1122.04     1061.65     16.95 o 
  -8   2   5      779.48      749.39     11.68 o 
  -7   2   5      211.37      181.02      5.39 o 
  -6   2   5      123.26      128.97      4.14 o 
  -5   2   5      402.50      440.96     12.83 o 
  -4   2   5       10.98        9.52      2.75 o 
  -3   2   5       38.30       37.91      2.61 o 
  -2   2   5     3241.39     3244.75     27.10 o 
  -1   2   5     1405.67     1355.26     11.32 o 
   0   2   5     4067.06     3984.01     27.19 o 
   1   2   5     1969.10     2078.75     15.18 o 
   2   2   5     2397.09     2509.61     19.26 o 
   3   2   5       12.24        9.95      2.52 o 
   4   2   5      616.44      556.84      8.21 o 
   5   2   5      981.66      950.00     11.90 o 
   6   2   5      819.59      747.60     11.92 o 
   7   2   5     2660.87     2532.57     28.38 o 
   8   2   5        0.93        2.07      3.83 o 
   9   2   5       35.77       33.85      5.62 o 
  10   2   5       12.07       14.51      6.08 o 
  11   2   5        9.64       14.28      5.69 o 
  12   2   5        9.85       15.02      6.15 o 
 -14   3   5        0.24       10.83      6.90 o 
 -13   3   5       84.02      105.67     12.77 o 
 -12   3   5        0.67        3.75      4.35 o 
 -11   3   5      140.62      112.19      9.10 o 
 -10   3   5       90.74       81.48      6.33 o 
  -9   3   5        1.07        5.81      3.68 o 
  -8   3   5      249.69      241.31      6.14 o 
  -7   3   5      280.91      288.66      9.63 o 
  -6   3   5      545.58      611.06      9.89 o 
  -5   3   5      248.41      316.87      6.13 o 
  -4   3   5       17.95       18.73      2.39 o 
  -3   3   5     1132.35     1181.94     13.81 o 
  -2   3   5     4091.22     4114.73     31.63 o 
  -1   3   5     5224.21     5285.38     37.39 o 
   0   3   5     1779.96     1996.47     15.58 o 
   1   3   5      513.09      670.38      6.76 o 
   2   3   5      501.06      545.73      8.70 o 
   3   3   5     2598.84     2879.00     25.15 o 
   4   3   5      263.26      283.12      5.84 o 
   5   3   5      141.69      153.45      5.07 o 
   6   3   5      233.27      271.38      8.01 o 
   7   3   5     3115.78     2882.08     30.99 o 
   8   3   5      170.78      138.51      7.30 o 
   9   3   5        8.67       16.24      4.72 o 
  10   3   5       12.24       18.28      7.77 o 
  11   3   5        0.95       -2.90      6.96 o 
  12   3   5       36.24       44.33     17.93 o 
 -14   4   5      331.92      391.94     30.85 o 
 -13   4   5       30.61       37.86      8.44 o 
 -12   4   5      111.40      127.12     10.03 o 
 -11   4   5      148.68      168.36     10.34 o 
 -10   4   5      221.39      206.36      8.56 o 
  -9   4   5     2044.37     1982.61     25.58 o 
  -8   4   5      175.33      170.75      5.99 o 
  -7   4   5      517.36      538.00      7.97 o 
  -6   4   5        2.82        1.82      1.75 o 
  -5   4   5        0.29       -0.57      1.08 o 
  -4   4   5      700.00      759.53     10.06 o 
  -3   4   5     1082.99     1197.17     10.53 o 
  -2   4   5     1681.72     1699.83     13.57 o 
  -1   4   5       24.92       24.76      1.96 o 
   0   4   5       65.09       50.41      2.31 o 
   1   4   5      602.60      629.85      7.74 o 
   2   4   5      577.98      555.46      5.86 o 
   3   4   5      192.88      169.70      4.25 o 
   4   4   5       10.31       12.07      2.22 o 
   5   4   5       70.04       61.61      4.07 o 
   6   4   5       13.43       20.69      3.25 o 
   7   4   5      628.12      573.17     11.39 o 
   8   4   5      354.34      382.24     14.79 o 
   9   4   5      345.09      348.19     17.08 o 
  10   4   5       22.08       15.15      7.48 o 
  11   4   5        2.78       11.26      7.66 o 
  12   4   5      300.07      365.43     24.47 o 
 -14   5   5       15.35       15.86     11.04 o 
 -13   5   5       16.15       11.77      6.78 o 
 -12   5   5        7.68       11.63      4.78 o 
 -11   5   5       24.36       31.74      6.18 o 
 -10   5   5       61.93       54.08      6.27 o 
  -9   5   5        4.67        5.51      3.48 o 
  -8   5   5       91.70       84.23      4.78 o 
  -7   5   5      184.04      163.58      5.69 o 
  -6   5   5        0.06        1.51      1.46 o 
  -5   5   5      456.87      480.60      6.74 o 
  -4   5   5     6827.88     7001.31     50.08 o 
  -3   5   5     3751.35     4005.30     26.86 o 
  -2   5   5      613.18      550.37      6.22 o 
  -1   5   5       68.14       68.50      2.71 o 
   0   5   5      301.59      268.95      4.92 o 
   1   5   5     1268.85     1245.48     12.54 o 
   2   5   5      354.74      370.16      5.16 o 
   3   5   5      536.11      575.76      7.26 o 
   4   5   5       10.31       18.25      2.24 o 
   5   5   5      650.25      649.86     10.20 o 
   6   5   5      626.75      576.59     11.54 o 
   7   5   5      552.38      518.64     15.08 o 
   8   5   5      169.89      149.73     12.46 o 
   9   5   5      418.57      423.46     32.94 o 
  10   5   5        4.60        4.55     10.87 o 
  11   5   5       40.65       52.87     17.47 o 
  12   5   5       90.14       92.82     12.99 o 
 -14   6   5        3.45        6.01     10.82 o 
 -13   6   5        3.48        6.78      6.38 o 
 -12   6   5        0.38       -0.45      5.46 o 
 -11   6   5       84.02       57.85      8.38 o 
 -10   6   5      152.69      158.21      9.24 o 
  -9   6   5       63.22       58.59      5.31 o 
  -8   6   5      126.65      116.68      6.54 o 
  -7   6   5       26.18       28.04      3.45 o 
  -6   6   5      135.20      148.38      5.43 o 
  -5   6   5       82.88      101.44      4.38 o 
  -4   6   5      147.53      166.42      5.27 o 
  -3   6   5     3642.44     3965.12     28.42 o 
  -2   6   5      500.48      553.14      6.83 o 
  -1   6   5       68.06       68.17      2.83 o 
   0   6   5     2021.14     2057.79     17.03 o 
   1   6   5      345.28      331.73      6.33 o 
   2   6   5      527.49      567.29      8.63 o 
   3   6   5      319.71      300.23      6.10 o 
   4   6   5       43.34       42.86      3.36 o 
   5   6   5        2.24        0.85      3.05 o 
   6   6   5      506.40      427.65     11.88 o 
   7   6   5       37.36       32.46      8.41 o 
   8   6   5      254.07      219.69     24.80 o 
   9   6   5      203.45      184.24     14.36 o 
  10   6   5        0.68        2.76      5.86 o 
  11   6   5      120.35      138.69     22.86 o 
 -13   7   5       73.78       75.66     11.46 o 
 -12   7   5       18.67       20.49      7.20 o 
 -11   7   5       25.75       13.27      5.78 o 
 -10   7   5      336.96      352.85     14.62 o 
  -9   7   5       80.19       73.95      7.64 o 
  -8   7   5        0.89        0.73      3.99 o 
  -7   7   5        1.18       -0.88      2.43 o 
  -6   7   5       30.88       26.42      3.48 o 
  -5   7   5        1.76        3.62      2.07 o 
  -4   7   5     2686.75     2781.79     22.65 o 
  -3   7   5      237.95      269.47      5.34 o 
  -2   7   5      655.02      625.28      7.49 o 
  -1   7   5       52.72       38.14      2.55 o 
   0   7   5       41.36       53.43      2.96 o 
   1   7   5      521.61      517.85      8.17 o 
   2   7   5      184.60      166.26      6.47 o 
   3   7   5      182.50      173.71      5.77 o 
   4   7   5        5.11        1.37      2.35 o 
   5   7   5      339.48      339.15      9.37 o 
   6   7   5      136.63      101.32      7.30 o 
   7   7   5      109.43      114.88     10.42 o 
   8   7   5       20.88       31.47      7.52 o 
   9   7   5       14.93        8.87      9.03 o 
  10   7   5        5.97       15.97      9.67 o 
  11   7   5       97.53      104.39     12.31 o 
 -13   8   5       21.15       15.24      7.80 o 
 -12   8   5       68.65       75.68     11.16 o 
 -11   8   5        6.80       -1.37      8.57 o 
 -10   8   5       36.58       41.05      9.27 o 
  -9   8   5      128.82      108.22      9.47 o 
  -8   8   5      409.35      387.64     13.80 o 
  -7   8   5        0.10        1.14      2.56 o 
  -6   8   5      793.65      759.42     14.01 o 
  -5   8   5      133.07      108.97      6.95 o 
  -4   8   5     1820.61     1783.53     20.12 o 
  -3   8   5     1033.88      975.87      9.87 o 
  -2   8   5        1.49        1.16      1.28 o 
  -1   8   5       32.75       39.59      2.48 o 
   0   8   5       23.13       31.96      2.44 o 
   1   8   5      376.14      384.09      7.27 o 
   2   8   5       60.00       56.62      4.87 o 
   3   8   5       66.75       57.98      5.16 o 
   4   8   5      115.24      121.25      6.66 o 
   5   8   5       10.95       10.89      3.70 o 
   6   8   5      320.39      344.60     12.50 o 
   7   8   5      132.53      126.57     11.21 o 
   8   8   5       19.17       29.13      7.10 o 
   9   8   5        3.81       11.35      8.52 o 
  10   8   5       30.29       31.32     10.88 o 
 -12   9   5       16.64       13.18      7.71 o 
 -11   9   5       20.90       38.75      8.11 o 
 -10   9   5       41.78       47.22      9.39 o 
  -9   9   5      181.20      172.39     11.80 o 
  -8   9   5        5.09        8.21      4.39 o 
  -7   9   5       22.74       33.85      4.72 o 
  -6   9   5        0.01        0.23      2.68 o 
  -5   9   5      415.35      393.71      9.11 o 
  -4   9   5       35.96       37.99      3.55 o 
  -3   9   5       85.45       97.21      4.34 o 
  -2   9   5      179.80      181.91      5.22 o 
  -1   9   5       44.76       42.43      2.79 o 
   0   9   5        0.91        0.46      1.87 o 
   1   9   5      283.57      266.05      8.02 o 
   2   9   5        4.53        1.36      2.82 o 
   3   9   5       87.85      103.30      6.54 o 
   4   9   5      115.20       88.41      6.42 o 
   5   9   5       24.44       28.59      5.43 o 
   6   9   5        0.69        0.46      4.36 o 
   7   9   5       94.66      121.05     11.20 o 
   8   9   5       56.66       61.72      9.37 o 
   9   9   5       26.36       28.42      7.53 o 
  10   9   5       40.90       52.54     15.97 o 
 -12  10   5        2.72        4.23      6.72 o 
 -11  10   5       81.82      100.88      9.40 o 
 -10  10   5        7.36       15.75      6.79 o 
  -9  10   5       69.36       83.51      9.04 o 
  -8  10   5       43.89       48.32      6.91 o 
  -7  10   5       14.10        8.28      3.52 o 
  -6  10   5      172.88      176.08      7.85 o 
  -5  10   5      204.63      189.87      8.19 o 
  -4  10   5        0.07        2.17      4.30 o 
  -3  10   5      176.60      158.97      7.93 o 
  -2  10   5      406.94      387.73      9.16 o 
  -1  10   5       85.96       83.11      4.36 o 
   0  10   5        6.02        0.63      2.58 o 
   1  10   5      144.45      163.95      6.78 o 
   2  10   5      168.34      163.52      8.21 o 
   3  10   5      389.95      409.88     15.31 o 
   4  10   5      653.00      626.99     15.86 o 
   5  10   5      113.28       97.92      9.93 o 
   6  10   5        1.38       -1.52      4.09 o 
   7  10   5       86.29       66.51      9.64 o 
   8  10   5        9.88        5.12      5.86 o 
   9  10   5       27.78       34.90      8.26 o 
 -11  11   5       35.34       60.32     11.91 o 
 -10  11   5       44.03       38.73      7.49 o 
  -9  11   5      171.74      159.74     16.84 o 
  -8  11   5      151.64      156.30     19.37 o 
  -7  11   5       44.52       37.93      5.31 o 
  -6  11   5       39.09       36.41      6.32 o 
  -5  11   5       17.71       15.12      4.91 o 
  -4  11   5        2.29        3.00      3.57 o 
  -3  11   5      255.08      236.13     11.41 o 
  -2  11   5       81.93       81.26      8.76 o 
  -1  11   5       34.06       35.58      7.43 o 
   0  11   5      342.11      317.12     16.68 o 
   1  11   5      140.23      122.07      9.01 o 
   2  11   5      535.19      498.04     16.48 o 
   3  11   5       50.48       54.41      6.38 o 
   4  11   5      289.04      303.31     13.28 o 
   5  11   5        1.80       -2.02      3.56 o 
   6  11   5      225.93      203.60     12.61 o 
   7  11   5        6.56       17.25      6.92 o 
   8  11   5      114.71      102.48     11.18 o 
   9  11   5        1.66       -2.87     15.71 o 
 -10  12   5        4.93       11.61      9.53 o 
  -9  12   5        6.79        8.05      5.57 o 
  -8  12   5        2.32       15.22      7.97 o 
  -7  12   5        3.65       -2.05      5.10 o 
  -6  12   5       60.81       67.53      8.49 o 
  -5  12   5        5.74       12.86      4.99 o 
  -4  12   5      167.93      149.02     11.42 o 
  -3  12   5       30.71       18.96      6.72 o 
  -2  12   5        6.11        7.49      5.72 o 
  -1  12   5       10.46       11.13      5.88 o 
   0  12   5       12.16       21.48      7.08 o 
   1  12   5      541.69      543.69     23.52 o 
   2  12   5     1829.86     1767.28     46.43 o 
   3  12   5      157.18      162.53     16.44 o 
   4  12   5      118.26       88.13      9.44 o 
   5  12   5        5.23       14.55      5.42 o 
   6  12   5      251.74      274.55     18.79 o 
   7  12   5       92.98      104.72     10.30 o 
   8  12   5        7.42        7.37      9.07 o 
  -9  13   5       10.93       26.23     12.91 o 
  -8  13   5       18.27       37.54     15.11 o 
  -7  13   5      130.39      137.38     23.51 o 
  -6  13   5       21.29       11.52      6.90 o 
  -5  13   5       12.83        7.90      6.82 o 
  -4  13   5       47.77       56.66     10.58 o 
  -3  13   5      100.09      127.10     14.54 o 
  -2  13   5       13.60       19.61     10.07 o 
  -1  13   5       15.08       22.14      7.58 o 
   0  13   5       92.15       91.92     12.80 o 
   1  13   5        0.47        2.04      6.49 o 
   2  13   5       98.61      103.70     13.71 o 
   3  13   5       73.10       47.31     10.69 o 
   4  13   5      480.88      447.67     23.03 o 
   5  13   5        0.69       -4.70      4.70 o 
   6  13   5       94.22      100.91     10.01 o 
   7  13   5       38.96       46.89      8.40 o 
  -8  14   5       29.92       44.99     16.84 o 
  -7  14   5        0.53       -0.26     11.59 o 
  -6  14   5       19.78       35.39      8.42 o 
  -5  14   5       28.60       22.05      8.28 o 
  -4  14   5       79.43       67.70     11.71 o 
  -3  14   5       58.27       50.93     10.69 o 
  -2  14   5       50.14       45.48     10.14 o 
  -1  14   5        0.63        3.81      6.15 o 
   0  14   5      136.16      165.55     17.15 o 
   1  14   5      545.13      506.85     24.89 o 
   2  14   5      683.33      631.20     27.95 o 
   3  14   5       15.27       16.59      8.30 o 
   4  14   5      277.37      264.45     20.05 o 
   5  14   5       37.23       34.53     13.79 o 
   6  14   5       26.24       54.98     10.65 o 
  -6  15   5       28.83       58.71     18.51 o 
  -5  15   5       72.52       85.47     13.40 o 
  -4  15   5      170.03      216.01     20.57 o 
  -3  15   5        0.56        9.55      7.36 o 
  -2  15   5       26.25       21.26      8.46 o 
  -1  15   5       16.96       27.78     10.22 o 
   0  15   5        3.73       -1.66      6.67 o 
   1  15   5       67.54       51.72     11.47 o 
   2  15   5      107.25      113.47     15.90 o 
   3  15   5        2.17       -3.25      7.03 o 
   4  15   5       13.69       20.97     13.08 o 
  -4  16   5       70.38       80.74     21.83 o 
  -3  16   5        0.71        9.80      7.85 o 
  -2  16   5       42.92       60.48     19.33 o 
  -1  16   5      124.54      133.56     17.33 o 
   0  16   5      165.32      162.32     18.70 o 
   1  16   5       52.30       49.46     12.08 o 
   2  16   5        0.05       -2.85      7.77 o 
 -15   0   6        1.42       10.35     11.00 o 
 -14   0   6       70.25       90.32     17.72 o 
 -13   0   6        7.59        6.56     10.42 o 
 -12   0   6       51.91       48.36     13.26 o 
 -11   0   6     1367.63     1290.88     33.14 o 
 -10   0   6      491.01      513.07     18.51 o 
  -9   0   6      101.19      105.79     10.25 o 
  -8   0   6        2.72        0.98      8.93 o 
  -7   0   6     3220.75     3122.63     73.29 o 
  -6   0   6      426.07      375.66     13.05 o 
  -5   0   6     1675.70     1783.34     25.53 o 
  -4   0   6       17.93       20.79      4.31 o 
  -3   0   6       35.29       33.86      4.58 o 
  -2   0   6     3802.68     3728.69     37.85 o 
  -1   0   6      390.90      372.44      9.87 o 
   0   0   6      683.22      822.17     12.13 o 
   1   0   6      964.75     1005.91     13.03 o 
   2   0   6     2083.15     2288.40     24.60 o 
   3   0   6      178.09      216.82      7.11 o 
   4   0   6       44.17       35.64      4.49 o 
   5   0   6      633.94      563.17     13.46 o 
   6   0   6      645.96      584.19     33.20 o 
   7   0   6      550.57      498.05     16.23 o 
   8   0   6      211.42      198.27     11.55 o 
   9   0   6       56.82       37.82      8.53 o 
  10   0   6       19.27       12.72      8.38 o 
  11   0   6        9.03       24.34     10.08 o 
  12   0   6       44.67       36.06     11.40 o 
 -15   1   6       15.34       30.97     12.64 o 
 -14   1   6        0.03        9.54      7.69 o 
 -13   1   6        0.26       -2.56      7.25 o 
 -12   1   6       71.35       81.63     12.84 o 
 -11   1   6      447.80      420.79     12.48 o 
 -10   1   6     1097.69     1015.53     42.40 o 
  -9   1   6      264.29      250.18     11.47 o 
  -8   1   6      185.79      156.31      8.03 o 
  -7   1   6        0.01       -0.83      3.60 o 
  -6   1   6     1008.27     1035.35     33.95 o 
  -5   1   6      718.76      840.08     14.05 o 
  -4   1   6      147.50      118.76      5.04 o 
  -3   1   6      476.86      524.97      7.38 o 
  -2   1   6        3.71        7.06      1.45 o 
  -1   1   6     3947.61     3852.70     27.10 o 
   0   1   6     2740.86     2784.17     20.40 o 
   1   1   6     3162.73     3584.45     25.81 o 
   2   1   6     1128.15     1176.38     10.22 o 
   3   1   6      299.41      367.90      6.45 o 
   4   1   6       37.55       21.66      3.09 o 
   5   1   6      123.67      117.70      4.95 o 
   6   1   6      192.47      178.88      7.31 o 
   7   1   6       88.94       77.43      7.81 o 
   8   1   6     1181.84     1066.86     17.46 o 
   9   1   6        6.34       -6.60      6.60 o 
  10   1   6        9.25       10.41      5.37 o 
  11   1   6       80.69       72.94     10.15 o 
  12   1   6        0.01        2.23      5.91 o 
 -15   2   6       42.89       70.99     20.31 o 
 -14   2   6       90.06      107.92     13.18 o 
 -13   2   6      118.75      130.33     30.73 o 
 -12   2   6       95.77       95.24      9.14 o 
 -11   2   6      673.61      688.04     18.49 o 
 -10   2   6      118.98      127.64      8.04 o 
  -9   2   6      295.47      280.02     11.34 o 
  -8   2   6      136.89      123.10      5.84 o 
  -7   2   6       11.40        5.88      3.00 o 
  -6   2   6      292.34      330.73      7.38 o 
  -5   2   6     1294.02     1317.32     14.45 o 
  -4   2   6        0.00        5.17      2.82 o 
  -3   2   6      434.04      460.19      9.69 o 
  -2   2   6      362.71      378.78      5.56 o 
  -1   2   6     1276.85     1239.57      9.70 o 
   0   2   6      614.81      576.23      8.63 o 
   1   2   6      884.75      876.83      8.35 o 
   2   2   6      505.19      559.91      7.51 o 
   3   2   6      112.59      124.54      4.69 o 
   4   2   6      240.18      226.99      5.66 o 
   5   2   6      617.32      576.27     13.54 o 
   6   2   6        0.75        1.90      3.18 o 
   7   2   6      382.47      399.19     10.60 o 
   8   2   6        1.95        3.14      3.43 o 
   9   2   6       14.44       13.10      6.53 o 
  10   2   6        0.11        0.73      4.94 o 
  11   2   6       19.25       29.99      6.90 o 
  12   2   6        1.77       14.61      8.71 o 
 -14   3   6       33.02       48.70     10.35 o 
 -13   3   6       15.15       20.91      7.92 o 
 -12   3   6        5.91        8.30      4.64 o 
 -11   3   6       38.95       35.49      6.48 o 
 -10   3   6       62.72       57.91      6.31 o 
  -9   3   6        8.42        7.54      3.65 o 
  -8   3   6      277.09      295.68      7.93 o 
  -7   3   6        0.03        0.53      1.87 o 
  -6   3   6      552.82      535.38      9.59 o 
  -5   3   6      207.23      163.09      5.20 o 
  -4   3   6     7900.58     8306.17     71.08 o 
  -3   3   6       48.77       68.74      3.06 o 
  -2   3   6      531.91      486.29      5.60 o 
  -1   3   6     1043.93     1098.87      9.18 o 
   0   3   6      554.42      656.82      6.34 o 
   1   3   6     2610.07     2889.91     20.45 o 
   2   3   6        2.29        6.60      2.44 o 
   3   3   6       20.22       15.46      2.34 o 
   4   3   6       90.42       87.42      4.26 o 
   5   3   6       34.98       31.80      3.47 o 
   6   3   6      413.71      350.53      9.08 o 
   7   3   6     3582.24     3425.87     35.85 o 
   8   3   6       49.98       49.48      6.50 o 
   9   3   6       46.93       45.86      6.78 o 
  10   3   6      203.63      182.43     22.47 o 
  11   3   6       41.48       43.47     10.77 o 
  12   3   6       23.16       36.79     10.31 o 
 -14   4   6       73.44       86.70     23.40 o 
 -13   4   6        0.01        5.68      4.82 o 
 -12   4   6      108.04      131.52     10.28 o 
 -11   4   6       16.35       18.19      5.59 o 
 -10   4   6       91.61       98.76      7.48 o 
  -9   4   6      494.55      486.81     11.58 o 
  -8   4   6      252.84      256.51      7.72 o 
  -7   4   6      404.97      398.47      6.75 o 
  -6   4   6      116.15      118.58      4.03 o 
  -5   4   6     1162.90     1250.97     13.90 o 
  -4   4   6      117.47      139.55      4.01 o 
  -3   4   6     1030.71     1152.68     10.57 o 
  -2   4   6     4491.58     4846.53     35.37 o 
  -1   4   6       55.80       66.02      3.08 o 
   0   4   6      111.71      129.50      2.98 o 
   1   4   6       10.45       12.29      1.71 o 
   2   4   6      267.48      234.80      4.01 o 
   3   4   6      266.34      239.44      4.38 o 
   4   4   6        0.28        2.34      1.71 o 
   5   4   6       15.52       17.81      3.13 o 
   6   4   6      363.65      321.67      8.48 o 
   7   4   6      180.67      156.02      8.26 o 
   8   4   6       81.43      106.11     11.50 o 
   9   4   6       10.66       10.57     10.67 o 
  10   4   6       23.47       25.84     13.26 o 
  11   4   6      151.48      170.69     23.76 o 
 -14   5   6       33.43       23.08     13.22 o 
 -13   5   6        1.54       14.53      9.45 o 
 -12   5   6        6.05       12.47      6.08 o 
 -11   5   6       10.62       10.90      5.07 o 
 -10   5   6        1.54        4.14      5.53 o 
  -9   5   6      478.29      497.53     10.75 o 
  -8   5   6      495.38      449.09     10.57 o 
  -7   5   6      166.06      165.71      5.66 o 
  -6   5   6      205.61      208.80      5.13 o 
  -5   5   6        5.66        9.12      1.86 o 
  -4   5   6     1128.95     1173.08     11.13 o 
  -3   5   6      268.74      328.92      5.20 o 
  -2   5   6     1453.12     1471.94     12.90 o 
  -1   5   6      482.79      552.23      6.73 o 
   0   5   6      489.15      519.17      7.27 o 
   1   5   6      220.26      205.50      5.02 o 
   2   5   6      311.36      367.68      5.94 o 
   3   5   6      300.23      311.84      5.75 o 
   4   5   6       20.32       22.14      2.59 o 
   5   5   6      253.53      225.01      8.30 o 
   6   5   6      179.31      168.13      8.28 o 
   7   5   6      438.76      393.42     16.68 o 
   8   5   6        7.31        3.82     10.53 o 
   9   5   6       78.57       77.67     10.80 o 
  10   5   6       77.87       83.79     14.00 o 
  11   5   6        8.15       19.99     16.42 o 
 -14   6   6      131.03      139.16     21.36 o 
 -13   6   6      324.50      348.51     29.72 o 
 -12   6   6        2.09        5.55      5.92 o 
 -11   6   6       65.06       79.03      7.96 o 
 -10   6   6       29.38       25.05      5.26 o 
  -9   6   6       74.92       86.54      6.15 o 
  -8   6   6        9.81        7.00      3.32 o 
  -7   6   6       13.33       12.27      3.42 o 
  -6   6   6     1173.64     1187.87     15.40 o 
  -5   6   6     2220.75     2351.53     19.67 o 
  -4   6   6      470.15      434.94      6.27 o 
  -3   6   6       16.51       21.80      2.12 o 
  -2   6   6      338.73      311.21      5.53 o 
  -1   6   6      114.64      119.44      3.33 o 
   0   6   6      634.86      559.98      8.56 o 
   1   6   6      120.56      162.02      4.77 o 
   2   6   6        2.21        1.69      1.79 o 
   3   6   6       54.74       46.24      3.30 o 
   4   6   6     1475.27     1424.29     18.57 o 
   5   6   6      910.67      857.20     17.34 o 
   6   6   6      288.86      210.03     10.27 o 
   7   6   6       24.20       56.24      8.52 o 
   8   6   6        0.96        2.08      5.74 o 
   9   6   6       65.67       72.28     11.40 o 
  10   6   6       46.35       50.40     10.46 o 
  11   6   6        1.25        8.68     11.90 o 
 -13   7   6        0.18        2.67      7.13 o 
 -12   7   6       15.97        3.49      6.98 o 
 -11   7   6        0.86        4.76     10.22 o 
 -10   7   6      107.18      111.12     11.13 o 
  -9   7   6       35.54       40.14      7.67 o 
  -8   7   6       68.80       75.13      5.67 o 
  -7   7   6      924.83      899.81     13.74 o 
  -6   7   6     2536.80     2435.60     25.94 o 
  -5   7   6      325.11      289.00      7.20 o 
  -4   7   6      678.98      694.59      8.77 o 
  -3   7   6      128.57      137.37      4.12 o 
  -2   7   6      101.60       98.39      4.78 o 
  -1   7   6       20.83       20.25      2.32 o 
   0   7   6      559.58      629.45      9.95 o 
   1   7   6      170.18      180.04      5.57 o 
   2   7   6       54.44       54.94      3.86 o 
   3   7   6       64.02       58.95      4.41 o 
   4   7   6        0.11       -0.52      2.81 o 
   5   7   6      227.99      223.08      8.88 o 
   6   7   6        0.04        3.37      4.80 o 
   7   7   6       48.82       36.41      7.96 o 
   8   7   6       76.78       91.64     17.85 o 
   9   7   6        5.23        6.70      6.46 o 
  10   7   6      366.29      411.15     19.48 o 
  11   7   6        8.49       31.39     21.65 o 
 -13   8   6        9.03       -4.97      6.28 o 
 -12   8   6      314.22      310.69     17.85 o 
 -11   8   6      130.03      134.80     15.62 o 
 -10   8   6      104.15      125.09     11.25 o 
  -9   8   6      147.70      139.35     11.34 o 
  -8   8   6        9.84       15.12      4.55 o 
  -7   8   6      124.80      137.32      9.03 o 
  -6   8   6     1107.25     1117.71     16.97 o 
  -5   8   6     1075.26     1125.26     15.37 o 
  -4   8   6      118.79      126.75      4.80 o 
  -3   8   6        0.72        5.75      1.77 o 
  -2   8   6      325.64      324.59      5.96 o 
  -1   8   6      232.88      208.43      6.35 o 
   0   8   6      396.95      440.09      8.76 o 
   1   8   6      142.84      147.64      5.02 o 
   2   8   6       76.12       83.81      5.88 o 
   3   8   6      306.47      277.25      9.50 o 
   4   8   6       16.43       17.46      3.82 o 
   5   8   6       10.71        5.98      4.27 o 
   6   8   6      213.63      221.57     12.28 o 
   7   8   6       82.60       69.61      9.20 o 
   8   8   6        5.63        5.96      6.93 o 
   9   8   6        4.07        5.53     10.42 o 
  10   8   6        0.02        7.59      8.86 o 
 -12   9   6        1.75        0.77      6.36 o 
 -11   9   6       25.27       20.78      6.43 o 
 -10   9   6       90.14      123.47      9.32 o 
  -9   9   6       66.39       79.30      8.50 o 
  -8   9   6       15.75       13.64      5.05 o 
  -7   9   6       57.76       62.27      6.95 o 
  -6   9   6      932.96      957.35     18.46 o 
  -5   9   6      586.91      565.79     12.05 o 
  -4   9   6      507.51      446.39      8.67 o 
  -3   9   6       68.72       78.37      4.34 o 
  -2   9   6       68.77       70.04      4.03 o 
  -1   9   6       66.12       60.30      3.97 o 
   0   9   6      156.54      144.76      5.72 o 
   1   9   6      579.59      581.40     12.23 o 
   2   9   6       23.04       17.38      3.73 o 
   3   9   6      331.92      297.28      9.45 o 
   4   9   6       10.91        0.71      2.93 o 
   5   9   6       65.23       54.82      6.84 o 
   6   9   6       18.82        8.92      5.76 o 
   7   9   6        0.34        5.76      5.26 o 
   8   9   6       38.57       44.55      8.71 o 
   9   9   6       16.68       30.95      8.25 o 
  10   9   6        0.88        9.61     14.06 o 
 -12  10   6       54.80       50.63     10.34 o 
 -11  10   6       94.11      110.43     11.38 o 
 -10  10   6       14.93       17.78      5.77 o 
  -9  10   6       31.29       32.06      6.24 o 
  -8  10   6        0.25        1.82      3.87 o 
  -7  10   6        3.08        0.27      3.55 o 
  -6  10   6        6.77       14.26      3.78 o 
  -5  10   6      243.09      214.51     10.72 o 
  -4  10   6       63.24       42.48      5.34 o 
  -3  10   6      156.50      153.02      8.18 o 
  -2  10   6      138.35      130.16      5.03 o 
  -1  10   6      201.19      216.34      5.85 o 
   0  10   6       23.62       20.33      3.51 o 
   1  10   6      130.55      127.99      7.11 o 
   2  10   6      398.21      371.92     12.29 o 
   3  10   6      217.73      171.91      8.86 o 
   4  10   6      181.39      192.49     10.69 o 
   5  10   6        8.44        2.35      4.17 o 
   6  10   6       13.37        7.15      5.42 o 
   7  10   6       60.27       97.56     11.64 o 
   8  10   6       20.95       17.04      6.89 o 
   9  10   6        2.83        8.92     11.82 o 
 -11  11   6       24.22       41.48      8.39 o 
 -10  11   6        0.81       -2.60      4.73 o 
  -9  11   6       28.65       41.28      7.10 o 
  -8  11   6        2.87       -1.28      4.31 o 
  -7  11   6       15.77       15.15      6.36 o 
  -6  11   6       83.01       99.07      9.36 o 
  -5  11   6       24.67       17.42      5.09 o 
  -4  11   6      341.76      321.50     20.08 o 
  -3  11   6      325.01      315.29     13.14 o 
  -2  11   6        9.22        0.46      4.31 o 
  -1  11   6      223.12      235.40     14.35 o 
   0  11   6       90.33       92.50      8.17 o 
   1  11   6       13.54       18.31      4.29 o 
   2  11   6     1563.80     1577.48     31.06 o 
   3  11   6       27.23       34.18      6.37 o 
   4  11   6       34.46       38.30      6.93 o 
   5  11   6      430.66      449.48     15.37 o 
   6  11   6      143.32      156.58     11.56 o 
   7  11   6      112.77      135.70     12.80 o 
   8  11   6      171.80      161.35     14.18 o 
 -10  12   6        0.17       13.56      6.74 o 
  -9  12   6        1.04       -5.87      5.87 o 
  -8  12   6        4.53        0.71      6.21 o 
  -7  12   6       53.19       67.15     11.11 o 
  -6  12   6       12.60       16.37      5.11 o 
  -5  12   6       30.63       17.71      5.63 o 
  -4  12   6      381.74      337.98     14.34 o 
  -3  12   6       31.16       15.57      5.15 o 
  -2  12   6        7.09       16.42      6.34 o 
  -1  12   6       94.68       91.13     11.97 o 
   0  12   6       27.57       40.16      8.91 o 
   1  12   6     1527.68     1550.34     42.69 o 
   2  12   6     1655.15     1648.69     33.33 o 
   3  12   6      148.27      149.57     11.58 o 
   4  12   6       60.65       65.01      8.66 o 
   5  12   6       20.33       20.63      6.21 o 
   6  12   6       14.00       17.44      6.40 o 
   7  12   6        3.84        6.94      6.14 o 
  -9  13   6        1.29        3.01      7.35 o 
  -8  13   6      187.90      242.59     22.53 o 
  -7  13   6        0.01        6.21      6.89 o 
  -6  13   6        3.50       17.07     12.08 o 
  -5  13   6       26.51       26.95      7.78 o 
  -4  13   6      154.00      169.13     16.54 o 
  -3  13   6      166.36      195.63     16.00 o 
  -2  13   6        2.96       -4.26      4.99 o 
  -1  13   6       37.72       45.69     10.10 o 
   0  13   6        0.30       -4.93      5.58 o 
   1  13   6        1.70        1.19      5.84 o 
   2  13   6       26.77       21.10      8.71 o 
   3  13   6       14.01       16.94      7.75 o 
   4  13   6       24.23       18.82      7.22 o 
   5  13   6        0.57        4.10      5.07 o 
   6  13   6       36.71       25.05      6.70 o 
  -8  14   6      104.88      110.71     22.76 o 
  -7  14   6       15.54       36.11     14.45 o 
  -6  14   6      117.21       98.61     21.37 o 
  -5  14   6        9.39        6.82      6.97 o 
  -4  14   6       32.62       39.40      9.94 o 
  -3  14   6      102.47      113.46     14.43 o 
  -2  14   6      102.69      128.38     15.19 o 
  -1  14   6       75.04       61.15     12.28 o 
   0  14   6       24.46       21.68      8.58 o 
   1  14   6      167.03      179.91     41.71 o 
   2  14   6        4.39        4.43      7.02 o 
   3  14   6        9.98       12.61      8.33 o 
   4  14   6       40.56       32.88     10.29 o 
   5  14   6       88.59       89.43     11.94 o 
  -6  15   6        0.40        9.70     10.82 o 
  -5  15   6       22.05       42.13     15.95 o 
  -4  15   6       20.07       25.88      8.89 o 
  -3  15   6       44.07       60.96     14.23 o 
  -2  15   6      269.19      268.97     19.16 o 
  -1  15   6      321.35      290.54     20.03 o 
   0  15   6      285.56      261.23     19.31 o 
   1  15   6      143.53      167.19     18.33 o 
   2  15   6       33.61       23.08     10.48 o 
   3  15   6       26.36       29.11      9.93 o 
  -3  16   6       10.88        9.81     14.14 o 
  -2  16   6      177.23      228.41     19.90 o 
  -1  16   6       20.95       26.35      9.81 o 
   0  16   6      157.89      152.20     18.76 o 
   1  16   6       30.98       23.42      9.67 o 
 -15   1   7        4.65       27.40      9.23 o 
 -14   1   7       19.44       23.71     12.69 o 
 -13   1   7      282.61      304.06     18.19 o 
 -12   1   7        0.17       10.29      5.04 o 
 -11   1   7     1274.57     1287.50     33.23 o 
 -10   1   7      600.62      629.52     30.08 o 
  -9   1   7      102.21       90.13     11.33 o 
  -8   1   7       95.59      102.17      8.38 o 
  -7   1   7     1185.33     1209.59     39.97 o 
  -6   1   7      113.30      105.74      5.92 o 
  -5   1   7     5189.63     5625.67     58.73 o 
  -4   1   7      241.97      295.74      7.65 o 
  -3   1   7      241.49      268.07      6.88 o 
  -2   1   7     1383.85     1504.41     12.23 o 
  -1   1   7     5190.12     5449.87     36.80 o 
   0   1   7      289.00      306.59      4.86 o 
   1   1   7      409.90      494.19     10.05 o 
   2   1   7      923.71      973.59      9.82 o 
   3   1   7        5.47        1.19      2.60 o 
   4   1   7        9.41       11.02      2.45 o 
   5   1   7     2415.51     2403.39     26.73 o 
   6   1   7      385.46      344.40      9.49 o 
   7   1   7       13.54        8.70      5.75 o 
   8   1   7       43.48       46.56      6.02 o 
   9   1   7       17.67       32.06      6.49 o 
  10   1   7       26.62       24.43      7.02 o 
  11   1   7      115.15      140.33     11.69 o 
 -15   2   7        2.63       15.77      8.42 o 
 -14   2   7       44.73       51.12     10.83 o 
 -13   2   7        0.81        1.40      7.47 o 
 -12   2   7       79.22       81.89      8.81 o 
 -11   2   7      670.72      621.02     16.98 o 
 -10   2   7      156.67      149.90     13.26 o 
  -9   2   7      321.87      315.54     45.10 o 
  -8   2   7       12.40       16.96      5.77 o 
  -7   2   7      253.55      275.37      7.89 o 
  -6   2   7        9.60        5.21      2.26 o 
  -5   2   7     1893.78     1928.78     23.92 o 
  -4   2   7     1347.71     1381.83     12.82 o 
  -3   2   7      931.48      923.83     10.04 o 
  -2   2   7       17.28       11.99      1.58 o 
  -1   2   7      174.83      213.58      3.59 o 
   0   2   7      344.38      388.76      5.46 o 
   1   2   7     3007.71     3010.41     21.62 o 
   2   2   7      544.75      619.19      8.37 o 
   3   2   7      199.22      206.49      5.25 o 
   4   2   7      720.96      782.62     10.73 o 
   5   2   7        4.20        9.44      4.15 o 
   6   2   7      997.53      949.28     20.76 o 
   7   2   7       91.91      104.83     10.06 o 
   8   2   7        0.12       -0.60      4.77 o 
   9   2   7        1.02        5.43      4.66 o 
  10   2   7      253.54      242.10     16.06 o 
  11   2   7      262.63      266.96     13.50 o 
 -15   3   7        0.18       15.37      7.55 o 
 -14   3   7        1.41        8.90     13.37 o 
 -13   3   7        9.31        9.20      5.40 o 
 -12   3   7        0.05        5.85      4.58 o 
 -11   3   7      207.18      186.81     11.21 o 
 -10   3   7        3.47        8.34      4.03 o 
  -9   3   7      125.92      115.80      8.11 o 
  -8   3   7      248.81      238.87      8.16 o 
  -7   3   7        0.06        2.76      2.76 o 
  -6   3   7      376.57      409.77      8.44 o 
  -5   3   7      208.23      207.58      6.94 o 
  -4   3   7      168.55      157.12      4.81 o 
  -3   3   7        1.24        1.98      1.71 o 
  -2   3   7      121.36      166.57      3.60 o 
  -1   3   7       50.63       37.00      2.70 o 
   0   3   7     1746.38     1832.45     14.17 o 
   1   3   7      296.96      357.92      5.70 o 
   2   3   7     1171.88     1299.84     12.57 o 
   3   3   7      674.07      702.89      9.51 o 
   4   3   7     1780.22     1718.31     17.52 o 
   5   3   7      106.76      102.82      5.83 o 
   6   3   7     1272.63     1202.97     17.49 o 
   7   3   7       75.23       79.41      5.80 o 
   8   3   7      149.13      172.11     10.23 o 
   9   3   7       67.23       77.58     10.56 o 
  10   3   7        0.24       -1.23      7.34 o 
  11   3   7       41.35       38.40     10.15 o 
 -14   4   7      380.61      390.92     19.81 o 
 -13   4   7       16.38       20.55      6.32 o 
 -12   4   7       23.47       31.81      7.93 o 
 -11   4   7       26.00       26.07      7.62 o 
 -10   4   7      188.00      179.05      8.96 o 
  -9   4   7      313.31      304.23     10.55 o 
  -8   4   7        6.83        0.99      5.12 o 
  -7   4   7      125.01      149.49      6.01 o 
  -6   4   7      569.39      528.40     11.55 o 
  -5   4   7       50.35       52.41      4.29 o 
  -4   4   7      539.48      539.43      7.81 o 
  -3   4   7       99.92      100.99      3.33 o 
  -2   4   7      546.30      492.36      6.66 o 
  -1   4   7      136.54      119.45      3.40 o 
   0   4   7     1592.61     1648.39     12.67 o 
   1   4   7      844.44      898.33      9.74 o 
   2   4   7      387.22      394.40      6.13 o 
   3   4   7      914.90      966.43     10.90 o 
   4   4   7       81.15       71.12      4.86 o 
   5   4   7      106.91       87.91      4.87 o 
   6   4   7        4.79        3.84      3.12 o 
   7   4   7       92.66      117.23     11.52 o 
   8   4   7       20.86       14.37      7.38 o 
   9   4   7        8.66       20.89      8.04 o 
  10   4   7        0.08        5.85      7.47 o 
  11   4   7        8.47       25.14     13.43 o 
 -14   5   7       24.25       35.08     14.58 o 
 -13   5   7       45.59       47.99     12.20 o 
 -12   5   7        7.04       15.46      8.20 o 
 -11   5   7       23.04       27.50      6.28 o 
 -10   5   7      193.08      187.41     11.64 o 
  -9   5   7        0.61       -1.20      2.64 o 
  -8   5   7        8.56        4.39      2.86 o 
  -7   5   7       19.69       19.38      3.94 o 
  -6   5   7      130.73      131.18      4.28 o 
  -5   5   7     3129.63     3311.81     31.42 o 
  -4   5   7      664.88      778.63      9.22 o 
  -3   5   7        3.09        3.91      1.68 o 
  -2   5   7       11.86       10.46      1.62 o 
  -1   5   7      827.47      837.32      9.16 o 
   0   5   7      646.61      597.02      7.02 o 
   1   5   7       17.71       18.12      1.82 o 
   2   5   7       23.20       20.09      2.29 o 
   3   5   7      437.14      423.11      6.74 o 
   4   5   7       79.37       78.70      6.61 o 
   5   5   7       38.46       39.75      4.57 o 
   6   5   7      562.49      540.85     17.04 o 
   7   5   7        0.19        2.96      5.42 o 
   8   5   7       22.88       30.49      8.13 o 
   9   5   7        5.53       14.37      7.18 o 
  10   5   7      218.92      267.02     38.61 o 
  11   5   7       16.99       23.41      8.78 o 
 -14   6   7       14.44       13.42      7.76 o 
 -13   6   7       42.39       43.56      9.59 o 
 -12   6   7        0.40       -5.29      6.92 o 
 -11   6   7       68.98       69.58      7.88 o 
 -10   6   7       73.73       77.02      8.22 o 
  -9   6   7       73.02       70.84      6.54 o 
  -8   6   7      106.17      108.40      6.31 o 
  -7   6   7       40.67       36.62      4.94 o 
  -6   6   7       23.39       19.68      3.18 o 
  -5   6   7        0.39        3.81      1.97 o 
  -4   6   7        4.17        2.30      3.31 o 
  -3   6   7      399.11      396.47      6.28 o 
  -2   6   7       68.92       61.98      3.19 o 
  -1   6   7      195.98      188.70      4.69 o 
   0   6   7      213.09      191.71      4.77 o 
   1   6   7      752.27      811.37     10.57 o 
   2   6   7       18.28       14.91      2.91 o 
   3   6   7       29.70       36.06      3.28 o 
   4   6   7       12.30       18.86      3.74 o 
   5   6   7       76.90       85.88      6.99 o 
   6   6   7      299.78      273.10     19.59 o 
   7   6   7       80.43       53.23     10.31 o 
   8   6   7       41.28       39.24      8.16 o 
   9   6   7       47.50       61.25     12.34 o 
  10   6   7       97.98      133.82     16.20 o 
 -13   7   7       60.31       50.34     13.29 o 
 -12   7   7        0.01        3.31      6.23 o 
 -11   7   7      111.85      133.86     16.21 o 
 -10   7   7        0.87        2.55      5.89 o 
  -9   7   7       19.80       14.72      4.14 o 
  -8   7   7       14.54       14.13      4.22 o 
  -7   7   7      974.82      895.59     17.00 o 
  -6   7   7     1021.82     1024.38     15.82 o 
  -5   7   7       68.69       85.90      4.92 o 
  -4   7   7      265.16      255.51      5.62 o 
  -3   7   7      192.56      193.08      4.94 o 
  -2   7   7        4.17        4.22      1.86 o 
  -1   7   7      165.10      156.65      5.34 o 
   0   7   7      474.24      477.12     10.07 o 
   1   7   7      190.18      197.06      6.02 o 
   2   7   7       75.69       77.30      6.73 o 
   3   7   7       19.42        9.62      2.97 o 
   4   7   7       54.71       45.38      5.31 o 
   5   7   7       14.45       15.90      5.65 o 
   6   7   7      285.70      271.28     15.85 o 
   7   7   7      199.60      170.44     13.39 o 
   8   7   7       65.47       78.11     10.67 o 
   9   7   7        0.21        3.34      7.01 o 
  10   7   7      150.05      171.72     15.58 o 
 -13   8   7       70.95       87.98     21.21 o 
 -12   8   7        2.01        0.19      5.92 o 
 -11   8   7        6.52        3.46      5.95 o 
 -10   8   7       95.89      115.56     10.63 o 
  -9   8   7        7.23        6.78      4.56 o 
  -8   8   7       48.94       61.39      7.06 o 
  -7   8   7       95.03      111.06      7.31 o 
  -6   8   7       24.27       31.67      3.77 o 
  -5   8   7     2987.92     2990.85     30.46 o 
  -4   8   7        9.19       11.65      2.66 o 
  -3   8   7       14.61        9.49      2.37 o 
  -2   8   7      135.22      125.65      5.18 o 
  -1   8   7      591.23      568.87     10.14 o 
   0   8   7       90.24      104.27      5.18 o 
   1   8   7       14.80        7.35      2.33 o 
   2   8   7      197.61      184.50      7.58 o 
   3   8   7      250.16      245.37      8.16 o 
   4   8   7      212.87      216.59      8.24 o 
   5   8   7        9.45        9.83      5.34 o 
   6   8   7      242.93      237.06     13.34 o 
   7   8   7       86.91      119.87     11.54 o 
   8   8   7       15.86       22.35      7.56 o 
   9   8   7       36.15       30.28      8.30 o 
  10   8   7      106.52      123.85     13.38 o 
 -12   9   7       23.67       14.54      7.84 o 
 -11   9   7       40.28       44.89     22.96 o 
 -10   9   7       39.26       51.95      7.48 o 
  -9   9   7       13.88       20.99      5.42 o 
  -8   9   7      280.76      295.92     12.83 o 
  -7   9   7      101.77      117.99     12.40 o 
  -6   9   7     2352.34     2205.10     28.47 o 
  -5   9   7     1366.47     1348.54     17.78 o 
  -4   9   7      104.08       92.24      4.58 o 
  -3   9   7       38.04       39.56      3.10 o 
  -2   9   7       79.82       85.24      4.94 o 
  -1   9   7      667.94      652.97     11.40 o 
   0   9   7      984.82      975.82     14.61 o 
   1   9   7       21.86        8.06      2.76 o 
   2   9   7       25.07       25.87      4.08 o 
   3   9   7       53.20       44.66      4.86 o 
   4   9   7       68.76       46.07      5.53 o 
   5   9   7      117.79       85.22     10.41 o 
   6   9   7       47.02       66.09      9.01 o 
   7   9   7        0.07       -5.96      8.06 o 
   8   9   7        0.64        3.33      5.49 o 
   9   9   7        0.01        7.95     11.60 o 
 -12  10   7       64.36       61.32     10.76 o 
 -11  10   7       83.43       79.73     13.57 o 
 -10  10   7      715.56      868.90     32.06 o 
  -9  10   7       77.52       87.44     10.77 o 
  -8  10   7      166.34      168.94     10.94 o 
  -7  10   7       42.18       35.60      6.09 o 
  -6  10   7        0.44        5.04      3.21 o 
  -5  10   7        0.28        4.42      3.88 o 
  -4  10   7       29.80        6.90      3.63 o 
  -3  10   7      271.58      240.34      9.28 o 
  -2  10   7      158.97      161.71      6.35 o 
  -1  10   7      114.97      120.55      6.69 o 
   0  10   7      172.18      147.21      6.42 o 
   1  10   7      758.73      758.67     15.02 o 
   2  10   7      321.84      284.42     10.66 o 
   3  10   7      112.83       91.78      7.69 o 
   4  10   7      374.63      344.01     12.86 o 
   5  10   7      496.53      493.72     15.72 o 
   6  10   7        2.96        4.19     17.08 o 
   7  10   7      174.03      182.14     14.52 o 
   8  10   7       12.34       17.93     14.48 o 
 -11  11   7       63.71       66.23     10.71 o 
 -10  11   7       80.28      101.14     10.90 o 
  -9  11   7       16.86       23.98      5.99 o 
  -8  11   7       65.09       85.64      8.90 o 
  -7  11   7        3.59        6.79      5.62 o 
  -6  11   7       18.71        7.41      5.78 o 
  -5  11   7        4.43        5.35      3.96 o 
  -4  11   7       70.38       78.11      8.37 o 
  -3  11   7       65.93       63.23      7.39 o 
  -2  11   7       67.06       84.17      8.28 o 
  -1  11   7      222.97      216.64      8.77 o 
   0  11   7      293.56      309.72     12.46 o 
   1  11   7       46.82       32.22      5.61 o 
   2  11   7       91.57       92.37      7.82 o 
   3  11   7        3.23       10.03      4.73 o 
   4  11   7        1.96        6.89      4.48 o 
   5  11   7      174.12      153.49     11.37 o 
   6  11   7       88.05       80.01     10.31 o 
   7  11   7       21.78       14.72     14.16 o 
   8  11   7        2.00        9.49      6.52 o 
 -10  12   7       12.92        5.64      9.24 o 
  -9  12   7        0.54       -0.07      7.91 o 
  -8  12   7      124.89      117.71     14.00 o 
  -7  12   7       39.29       47.06     11.41 o 
  -6  12   7       17.54       19.95      7.14 o 
  -5  12   7        0.55        5.24      4.52 o 
  -4  12   7      131.59      144.64     11.34 o 
  -3  12   7       18.92       15.46      5.17 o 
  -2  12   7        7.25        9.11      4.59 o 
  -1  12   7        1.93        1.87      5.68 o 
   0  12   7       55.08       59.50     10.48 o 
   1  12   7       58.19       75.54      9.56 o 
   2  12   7       43.98       28.30      7.54 o 
   3  12   7       13.98       16.15      5.76 o 
   4  12   7       12.82        6.71      4.66 o 
   5  12   7       36.97       44.04      7.43 o 
   6  12   7      101.59       94.75     11.19 o 
   7  12   7        1.71        2.20      6.24 o 
  -9  13   7       18.92       31.94     17.79 o 
  -8  13   7       58.16       91.25     13.66 o 
  -7  13   7       30.96       36.94     13.07 o 
  -6  13   7        0.44       -3.69      5.36 o 
  -5  13   7       94.59       90.41     11.13 o 
  -4  13   7        0.57        4.81      5.11 o 
  -3  13   7        9.71       10.07      5.19 o 
  -2  13   7       73.46       71.95     11.66 o 
  -1  13   7       77.61      106.11     13.82 o 
   0  13   7        0.04       -0.07      5.54 o 
   1  13   7       44.55       44.64     14.29 o 
   2  13   7      158.28      176.84     18.49 o 
   3  13   7       27.38       15.05      5.83 o 
   4  13   7       35.76       48.73      7.63 o 
   5  13   7       45.00       37.78      8.43 o 
   6  13   7       21.10       15.50      7.14 o 
  -8  14   7       23.42       25.48     31.57 o 
  -7  14   7       15.88       10.15      8.63 o 
  -6  14   7       96.67       95.82     20.67 o 
  -5  14   7       84.86       85.88     12.91 o 
  -4  14   7        4.85        3.71      6.58 o 
  -3  14   7       78.96       84.32     13.00 o 
  -2  14   7        2.09        0.52      6.28 o 
  -1  14   7        4.41        5.52      7.25 o 
   0  14   7       85.35       92.03     21.23 o 
   1  14   7       21.96       18.94      8.39 o 
   2  14   7        2.28       -0.15      6.76 o 
   3  14   7      151.36      179.44     19.16 o 
   4  14   7       15.27       19.95      8.47 o 
   5  14   7      134.89      143.99     14.94 o 
  -6  15   7        0.69       17.79     13.57 o 
  -5  15   7       26.68       57.01     17.79 o 
  -4  15   7       37.03       48.45     23.90 o 
  -3  15   7        1.21        3.46      7.20 o 
  -2  15   7        0.05        8.84      7.84 o 
  -1  15   7      119.30      121.52     16.12 o 
   0  15   7      176.50      195.31     24.25 o 
   1  15   7       67.57       68.90     13.39 o 
   2  15   7        0.03        2.16      7.63 o 
   3  15   7       58.43       62.74     13.18 o 
  -2  16   7        0.05       11.25     10.94 o 
  -1  16   7      100.12       87.38     13.92 o 
 -15   0   8      112.08      151.97     23.15 o 
 -14   0   8       58.08       62.96     17.51 o 
 -13   0   8      204.42      238.51     22.38 o 
 -12   0   8       47.23       69.49     16.46 o 
 -11   0   8      146.69      149.76     20.31 o 
 -10   0   8      229.99      208.22     22.60 o 
  -9   0   8      327.87      324.74     25.12 o 
  -8   0   8      940.68      937.69     36.55 o 
  -7   0   8      507.07      509.34     46.41 o 
  -6   0   8     1126.82     1163.89     25.62 o 
  -5   0   8       27.31       16.16      6.88 o 
  -4   0   8      180.47      188.67      9.19 o 
  -3   0   8       19.28       36.40      3.53 o 
  -2   0   8      864.67      844.48     11.51 o 
  -1   0   8     9950.89    10573.37    103.68 o 
   0   0   8    11385.05    12519.65    108.92 o 
   1   0   8      196.03      184.26      5.89 o 
   2   0   8        0.68       -0.89      2.48 o 
   3   0   8     1408.94     1438.86     21.78 o 
   4   0   8     2006.87     1801.20     30.59 o 
   5   0   8     9115.31     8646.67    105.97 o 
   6   0   8      503.70      471.11     16.12 o 
   7   0   8        6.26       10.22      5.68 o 
   8   0   8      219.02      234.39     16.08 o 
   9   0   8        0.36       11.77      6.72 o 
  10   0   8        1.14        0.08      7.87 o 
  11   0   8      185.26      180.50     18.70 o 
 -15   1   8       65.99      126.59     17.39 o 
 -14   1   8       93.06       93.78     13.17 o 
 -13   1   8      475.33      497.56     22.39 o 
 -12   1   8        1.33        9.17      9.85 o 
 -11   1   8      633.12      648.27     43.74 o 
 -10   1   8       57.09       46.74      9.71 o 
  -9   1   8      301.19      283.05     16.44 o 
  -8   1   8      459.33      450.27     23.88 o 
  -7   1   8       14.23        4.83      5.47 o 
  -6   1   8      103.22      110.81      5.98 o 
  -5   1   8      205.35      211.69      7.48 o 
  -4   1   8     2434.64     2353.44     22.55 o 
  -3   1   8      259.43      277.06     11.92 o 
  -2   1   8       25.79       34.63      2.65 o 
  -1   1   8      117.70      130.09      3.49 o 
   0   1   8       10.65        6.16      1.48 o 
   1   1   8      937.17      946.30     10.17 o 
   2   1   8       14.37       23.87      2.41 o 
   3   1   8     1546.96     1522.62     15.99 o 
   4   1   8     1242.91     1205.57     16.74 o 
   5   1   8        7.95       12.17      3.41 o 
   6   1   8      226.31      212.92      8.15 o 
   7   1   8      432.55      402.63     11.00 o 
   8   1   8       40.83       24.24      5.74 o 
   9   1   8       33.11       39.61      6.91 o 
  10   1   8      162.39      178.58     12.57 o 
  11   1   8      169.73      201.62     13.10 o 
 -15   2   8        0.29       21.44      9.00 o 
 -14   2   8       37.59       39.38     10.01 o 
 -13   2   8      108.46      106.85     10.26 o 
 -12   2   8        0.04        1.34      4.43 o 
 -11   2   8      705.34      670.02     24.32 o 
 -10   2   8      171.53      184.78     14.94 o 
  -9   2   8      627.19      610.24     21.78 o 
  -8   2   8       46.01       46.41      7.14 o 
  -7   2   8       40.35       44.72      5.08 o 
  -6   2   8       59.79       67.92      3.82 o 
  -5   2   8       15.03       15.82      3.59 o 
  -4   2   8       99.46      104.60      3.69 o 
  -3   2   8       38.32       54.65      2.93 o 
  -2   2   8       47.61       56.07      2.63 o 
  -1   2   8       14.73       20.16      1.88 o 
   0   2   8       43.89       45.91      2.56 o 
   1   2   8      160.06      161.91      3.89 o 
   2   2   8      912.50      978.56     11.55 o 
   3   2   8      310.48      331.75      6.51 o 
   4   2   8       88.21       81.37      4.90 o 
   5   2   8      628.08      588.01     11.86 o 
   6   2   8     1191.61     1171.58     18.20 o 
   7   2   8      114.05      105.06      7.60 o 
   8   2   8       34.14       34.35      7.79 o 
   9   2   8      117.47      102.79      9.65 o 
  10   2   8       18.93       22.18      6.08 o 
  11   2   8        0.92        9.04      8.79 o 
 -15   3   8      119.37      143.86     17.68 o 
 -14   3   8      221.19      240.91     18.91 o 
 -13   3   8      189.83      170.71     12.44 o 
 -12   3   8       89.88       91.03      9.32 o 
 -11   3   8      157.29      168.01     10.88 o 
 -10   3   8      136.95      122.43     27.32 o 
  -9   3   8      218.60      234.56     30.82 o 
  -8   3   8       15.74        7.14     10.37 o 
  -7   3   8      197.83      203.73      6.65 o 
  -6   3   8      440.22      469.21      9.99 o 
  -5   3   8        3.16        7.16      2.59 o 
  -4   3   8      449.53      387.61      6.88 o 
  -3   3   8      606.52      659.56      7.93 o 
  -2   3   8       18.57       11.71      1.68 o 
  -1   3   8      126.69      148.27      3.66 o 
   0   3   8     1110.98     1121.98     10.09 o 
   1   3   8      141.35      155.60      4.06 o 
   2   3   8      435.44      434.78      6.83 o 
   3   3   8      279.27      248.93      6.04 o 
   4   3   8       51.76       48.29      4.08 o 
   5   3   8       69.75       66.72      5.24 o 
   6   3   8       44.37       33.26      5.51 o 
   7   3   8      143.69      130.44      7.67 o 
   8   3   8       18.32       30.39      5.81 o 
   9   3   8      164.39      147.59     14.56 o 
  10   3   8        1.91        3.65      7.84 o 
  11   3   8       68.04       87.12     16.57 o 
 -14   4   8        2.02       18.01      8.47 o 
 -13   4   8      106.16       86.25      9.73 o 
 -12   4   8       57.97       55.81      7.82 o 
 -11   4   8        7.62       12.91      5.43 o 
 -10   4   8       37.27       21.61      5.76 o 
  -9   4   8      150.93      151.78     12.97 o 
  -8   4   8       33.10       24.67      4.78 o 
  -7   4   8        3.25        5.07      3.00 o 
  -6   4   8      445.18      428.85      9.06 o 
  -5   4   8      612.42      690.91     11.86 o 
  -4   4   8     1262.76     1298.53     13.90 o 
  -3   4   8      311.30      281.43      4.82 o 
  -2   4   8      510.73      554.34      6.82 o 
  -1   4   8      513.77      510.53      6.27 o 
   0   4   8        1.15        0.76      1.63 o 
   1   4   8      186.27      166.37      5.50 o 
   2   4   8     1008.89     1038.93     11.18 o 
   3   4   8      969.93      938.18     11.08 o 
   4   4   8        1.12       -2.17      2.17 o 
   5   4   8     1349.51     1309.27     18.00 o 
   6   4   8      406.87      378.30     10.62 o 
   7   4   8       80.19       57.43      9.13 o 
   8   4   8       21.37       16.38      9.65 o 
   9   4   8       24.47       27.80     16.90 o 
  10   4   8        0.83       10.10      7.61 o 
  11   4   8      453.07      484.18     36.97 o 
 -14   5   8       11.22       15.80      6.73 o 
 -13   5   8       14.66       39.74     10.63 o 
 -12   5   8        4.03        5.57      4.99 o 
 -11   5   8       59.00       55.65      8.09 o 
 -10   5   8       10.04        5.75      6.23 o 
  -9   5   8        0.01       -2.39      3.97 o 
  -8   5   8       22.40       13.75      5.01 o 
  -7   5   8      139.81      137.64     14.88 o 
  -6   5   8        5.85       -1.64      2.51 o 
  -5   5   8      295.58      272.64      8.61 o 
  -4   5   8     1392.59     1436.48     14.12 o 
  -3   5   8      401.21      388.52      5.77 o 
  -2   5   8       24.93       26.13      2.64 o 
  -1   5   8      313.89      253.84      4.83 o 
   0   5   8     1988.42     1972.68     15.83 o 
   1   5   8       12.09       16.33      2.46 o 
   2   5   8        3.56        4.45      1.46 o 
   3   5   8      514.39      513.05      7.78 o 
   4   5   8       15.15        8.06      3.69 o 
   5   5   8       10.21       10.48      3.58 o 
   6   5   8        0.69        1.64      5.37 o 
   7   5   8      411.57      387.04     17.59 o 
   8   5   8       98.80       88.27     11.55 o 
   9   5   8      132.59      136.61     14.15 o 
  10   5   8        9.00       33.95      9.76 o 
 -14   6   8       69.32       61.89     11.01 o 
 -13   6   8       30.06       29.76      8.59 o 
 -12   6   8       28.31       63.37      8.17 o 
 -11   6   8       87.30       91.85      8.94 o 
 -10   6   8      756.91      697.01     19.05 o 
  -9   6   8      218.73      200.10     14.10 o 
  -8   6   8        1.29        3.54      3.08 o 
  -7   6   8       69.26       62.36      7.04 o 
  -6   6   8     1341.97     1351.45     19.22 o 
  -5   6   8     1627.14     1714.53     16.44 o 
  -4   6   8     1326.02     1317.51     12.95 o 
  -3   6   8       15.13       17.48      2.36 o 
  -2   6   8       91.14       97.81      5.68 o 
  -1   6   8      647.99      624.44      8.23 o 
   0   6   8      391.75      369.50      6.40 o 
   1   6   8       39.51       35.32      3.12 o 
   2   6   8      758.21      716.21     13.95 o 
   3   6   8       84.74       82.74      5.51 o 
   4   6   8      779.24      689.26     12.98 o 
   5   6   8     2158.74     2026.34     37.72 o 
   6   6   8      336.38      337.55     15.71 o 
   7   6   8       15.28       12.26      6.03 o 
   8   6   8       34.11       36.80      8.64 o 
   9   6   8      373.72      402.02     19.15 o 
  10   6   8       88.10      119.41     13.53 o 
 -13   7   8        0.53        0.06      6.58 o 
 -12   7   8      278.44      273.70     16.98 o 
 -11   7   8      115.30      157.54     20.37 o 
 -10   7   8       19.92       24.29      5.59 o 
  -9   7   8       17.49       23.52      4.51 o 
  -8   7   8       81.07       76.52      6.57 o 
  -7   7   8      153.12      102.34      9.14 o 
  -6   7   8      138.89      173.40      7.51 o 
  -5   7   8       31.25       24.23      3.57 o 
  -4   7   8      306.96      256.48      5.78 o 
  -3   7   8       84.29       89.50      4.09 o 
  -2   7   8       18.71       22.14      2.68 o 
  -1   7   8      222.55      197.06      6.06 o 
   0   7   8      469.00      441.31      9.01 o 
   1   7   8      135.76      129.45      5.24 o 
   2   7   8      345.07      344.45      9.15 o 
   3   7   8        2.46        2.76      2.86 o 
   4   7   8      143.87      148.22      8.42 o 
   5   7   8       80.10       81.39      9.35 o 
   6   7   8        0.12       10.48      5.81 o 
   7   7   8        1.85       13.48      6.21 o 
   8   7   8       51.82       51.05      9.42 o 
   9   7   8       11.32       18.70      7.66 o 
  10   7   8        4.57       17.19     14.20 o 
 -13   8   8       47.66       67.37     22.90 o 
 -12   8   8      215.69      267.24     17.20 o 
 -11   8   8        1.44       -3.05      5.48 o 
 -10   8   8        0.03        7.23      5.92 o 
  -9   8   8        0.25       -3.48      3.48 o 
  -8   8   8        5.18       12.95      3.94 o 
  -7   8   8      480.73      464.71     12.57 o 
  -6   8   8        9.63       13.14      3.63 o 
  -5   8   8      126.12      142.56      5.52 o 
  -4   8   8       65.51       47.51      3.68 o 
  -3   8   8      414.38      399.07      9.27 o 
  -2   8   8      424.46      421.84      8.86 o 
  -1   8   8       42.07       63.40      4.47 o 
   0   8   8     1305.82     1289.02     17.22 o 
   1   8   8      364.79      370.28      8.64 o 
   2   8   8      115.34      108.99      6.42 o 
   3   8   8      119.44      121.34      7.01 o 
   4   8   8      105.99      109.79     14.63 o 
   5   8   8      260.33      210.19     13.99 o 
   6   8   8      226.97      212.77     14.02 o 
   7   8   8       57.95       80.46     10.77 o 
   8   8   8        3.79        5.89     13.92 o 
   9   8   8       58.09       54.86     17.74 o 
 -12   9   8      124.23      133.81     17.76 o 
 -11   9   8        2.15        0.90      5.52 o 
 -10   9   8       11.61       12.62      6.47 o 
  -9   9   8      145.66      159.54     14.88 o 
  -8   9   8       18.41       18.68      5.22 o 
  -7   9   8       62.02       50.98      6.78 o 
  -6   9   8      109.68       84.25      6.08 o 
  -5   9   8        0.47        3.32      2.42 o 
  -4   9   8      417.49      411.02      9.19 o 
  -3   9   8        3.29        2.36      2.38 o 
  -2   9   8      110.12       96.29      5.41 o 
  -1   9   8     2433.71     2335.95     26.15 o 
   0   9   8     3724.08     3620.13     36.65 o 
   1   9   8      211.63      193.73      7.83 o 
   2   9   8        1.17       -0.39      2.89 o 
   3   9   8       33.03       26.71      4.48 o 
   4   9   8      119.47      107.62     10.20 o 
   5   9   8      156.33      133.64     11.38 o 
   6   9   8      307.97      270.15     14.66 o 
   7   9   8       18.20       20.48      7.01 o 
   8   9   8        3.55        7.43      6.45 o 
   9   9   8       57.09       60.32     17.44 o 
 -12  10   8        2.69       11.78      7.24 o 
 -11  10   8        1.98        2.49      8.80 o 
 -10  10   8      377.88      448.78     26.43 o 
  -9  10   8       48.04       49.81      7.28 o 
  -8  10   8      362.73      335.27     13.48 o 
  -7  10   8      202.46      219.12     11.16 o 
  -6  10   8      420.23      345.79     17.35 o 
  -5  10   8        0.81        4.91      4.00 o 
  -4  10   8      189.97      160.89      8.63 o 
  -3  10   8        0.22        1.23      2.53 o 
  -2  10   8       28.70       25.00      3.50 o 
  -1  10   8        0.24       -0.19      2.71 o 
   0  10   8      696.89      641.51     15.07 o 
   1  10   8       56.16       71.34      6.81 o 
   2  10   8      418.04      360.69     12.16 o 
   3  10   8      109.23       95.90      8.45 o 
   4  10   8      226.56      236.34     11.82 o 
   5  10   8       48.13       53.65      8.43 o 
   6  10   8       50.92       42.09     12.75 o 
   7  10   8       94.68       80.29     11.12 o 
   8  10   8       73.17       86.70     11.68 o 
 -11  11   8       26.25       15.16      7.24 o 
 -10  11   8        0.48       16.41      9.35 o 
  -9  11   8        1.62       23.39      8.87 o 
  -8  11   8      187.12      166.36     15.68 o 
  -7  11   8      285.38      323.84     52.37 o 
  -6  11   8      168.10      177.20     21.53 o 
  -5  11   8        3.88        7.30      4.14 o 
  -4  11   8       45.40       41.42      6.49 o 
  -3  11   8        9.82        8.50      4.25 o 
  -2  11   8       91.28      103.52      9.13 o 
  -1  11   8       29.66       24.78      4.32 o 
   0  11   8      247.60      208.02     10.82 o 
   1  11   8      447.52      410.07     15.00 o 
   2  11   8       46.60       40.25      6.61 o 
   3  11   8      509.12      471.91     15.22 o 
   4  11   8      122.37      115.98     10.19 o 
   5  11   8       10.43       23.80      7.40 o 
   6  11   8       35.38       43.96      8.75 o 
   7  11   8       61.62       91.68     11.73 o 
  -9  12   8      104.14      153.42     44.55 o 
  -8  12   8      229.99      211.76     19.11 o 
  -7  12   8      165.58      110.82     27.90 o 
  -6  12   8       19.95       22.99      7.39 o 
  -5  12   8        0.36       -1.48      4.91 o 
  -4  12   8       83.83       74.45      8.64 o 
  -3  12   8       92.51       96.47      9.53 o 
  -2  12   8        1.25       -0.66      3.77 o 
  -1  12   8        0.00        0.16      3.78 o 
   0  12   8       35.59       30.46      8.28 o 
   1  12   8      294.44      283.94     13.18 o 
   2  12   8       79.22       83.38      9.30 o 
   3  12   8        9.89       17.75      5.29 o 
   4  12   8       90.37       78.49      8.72 o 
   5  12   8       17.75       14.64      6.98 o 
   6  12   8        0.68        3.16      5.97 o 
  -9  13   8      143.46      301.31     22.19 o 
  -8  13   8       41.05       44.03      9.20 o 
  -7  13   8       56.67       67.08     17.39 o 
  -6  13   8       25.39       42.35      9.58 o 
  -5  13   8       14.33       17.59      7.42 o 
  -4  13   8      112.20      105.39     14.54 o 
  -3  13   8        6.91        9.77      7.61 o 
  -2  13   8      102.88       88.89     12.72 o 
  -1  13   8       19.02       18.48      7.53 o 
   0  13   8      245.82      231.67     17.38 o 
   1  13   8      447.45      453.43     32.06 o 
   2  13   8      208.31      244.39     23.85 o 
   3  13   8       19.35       13.83      6.54 o 
   4  13   8        5.56       15.24      5.76 o 
   5  13   8       43.05       39.51      8.62 o 
  -8  14   8      305.86      425.21     86.80 o 
  -7  14   8        1.46       10.01      6.84 o 
  -6  14   8        0.18        0.29      6.34 o 
  -5  14   8       13.74       12.13      7.53 o 
  -4  14   8       20.78       35.13     10.54 o 
  -3  14   8       12.71       16.84      7.87 o 
  -2  14   8       61.70       50.35     10.72 o 
  -1  14   8       48.40       39.26     10.54 o 
   0  14   8      123.39      120.93     15.77 o 
   1  14   8      255.31      221.58     20.65 o 
   2  14   8       10.38        9.24      8.34 o 
   3  14   8        3.55       11.41      9.03 o 
   4  14   8       63.50       52.31     10.07 o 
  -6  15   8       93.71       96.45     20.33 o 
  -5  15   8      274.36      264.99     28.47 o 
  -4  15   8        0.95        4.47     11.65 o 
  -3  15   8        0.04       10.02     12.29 o 
  -2  15   8        4.55       11.40      8.14 o 
  -1  15   8      119.62      128.74     16.75 o 
   0  15   8      414.85      411.10     40.17 o 
   1  15   8       50.89       63.61     12.74 o 
   2  15   8       33.45       24.91     10.33 o 
 -15   1   9      166.11      199.82     18.32 o 
 -14   1   9       61.72       60.25     11.96 o 
 -13   1   9      435.52      423.91     21.49 o 
 -12   1   9     1268.99     1290.63     35.35 o 
 -11   1   9       28.46       36.90      9.74 o 
 -10   1   9       62.94       62.16     10.47 o 
  -9   1   9        4.34       -1.06      7.69 o 
  -8   1   9      827.27      864.20     47.39 o 
  -7   1   9      698.27      765.54     16.83 o 
  -6   1   9     2098.09     2142.33     27.63 o 
  -5   1   9       27.96       17.77      3.85 o 
  -4   1   9      229.01      190.50      5.47 o 
  -3   1   9     1450.35     1427.95     13.42 o 
  -2   1   9      580.84      588.51      6.80 o 
  -1   1   9     1500.59     1612.47     13.38 o 
   0   1   9      174.35      138.99      3.94 o 
   1   1   9      911.32      941.73     10.06 o 
   2   1   9        3.58        5.21      2.08 o 
   3   1   9      124.75      149.01      5.68 o 
   4   1   9       39.38       29.93      7.32 o 
   5   1   9      932.51      850.49     14.87 o 
   6   1   9      460.99      418.88     13.56 o 
   7   1   9        2.93        2.16      4.43 o 
   8   1   9       10.99        3.31      4.79 o 
   9   1   9       25.33       23.26      8.89 o 
  10   1   9       23.43       18.12      7.18 o 
 -15   2   9        0.99        2.12     10.10 o 
 -14   2   9      124.27      139.57     16.87 o 
 -13   2   9      350.96      382.60     21.15 o 
 -12   2   9      332.67      324.90     18.32 o 
 -11   2   9      138.48      131.19     13.77 o 
 -10   2   9      176.31      166.34     14.67 o 
  -9   2   9      137.50      136.43     13.04 o 
  -8   2   9        2.19       -3.25      8.34 o 
  -7   2   9      190.07      230.05     11.38 o 
  -6   2   9      965.92      986.10     18.31 o 
  -5   2   9      783.10      718.79     11.24 o 
  -4   2   9      211.50      188.82      4.92 o 
  -3   2   9      156.08      171.98      4.13 o 
  -2   2   9       54.34       47.50      2.46 o 
  -1   2   9      940.62     1056.51      9.89 o 
   0   2   9      479.37      551.33      7.73 o 
   1   2   9      339.72      348.35      5.79 o 
   2   2   9       50.67       73.66      5.72 o 
   3   2   9       60.70       48.86      3.84 o 
   4   2   9        8.12        9.64      3.46 o 
   5   2   9      149.33      143.00      7.32 o 
   6   2   9      100.75      101.70      6.76 o 
   7   2   9      127.45      138.52     10.06 o 
   8   2   9        0.07        3.29      4.91 o 
   9   2   9       92.93       84.56      9.58 o 
  10   2   9       25.44       11.29     14.96 o 
 -15   3   9       64.69       83.79     13.17 o 
 -14   3   9      190.92      229.48     26.78 o 
 -13   3   9      329.92      328.42     15.10 o 
 -12   3   9       58.56       56.40      9.44 o 
 -11   3   9       10.83       13.83      8.78 o 
 -10   3   9       20.67       15.11      8.75 o 
  -9   3   9      214.74      220.45     16.02 o 
  -8   3   9      122.26      123.93     12.80 o 
  -7   3   9      104.15       99.64      8.53 o 
  -6   3   9      138.70      153.12      6.40 o 
  -5   3   9      158.66      171.95      5.45 o 
  -4   3   9     1074.56     1040.83     12.09 o 
  -3   3   9      100.47       86.28      3.42 o 
  -2   3   9     1608.88     1649.13     13.58 o 
  -1   3   9      406.46      417.72      5.57 o 
   0   3   9      131.89      137.98      3.67 o 
   1   3   9      518.92      492.69      7.22 o 
   2   3   9      282.04      288.08      5.95 o 
   3   3   9      859.07      859.44     12.65 o 
   4   3   9       16.47       20.89      3.62 o 
   5   3   9      563.49      521.08     11.37 o 
   6   3   9        3.35       -1.02      3.04 o 
   7   3   9       27.49       18.65      4.84 o 
   8   3   9      745.19      684.16     28.65 o 
   9   3   9       55.84       67.74     11.34 o 
  10   3   9      265.60      245.03     17.24 o 
 -14   4   9       26.09       45.32     13.34 o 
 -13   4   9      119.08      120.25     10.86 o 
 -12   4   9      144.42      133.56     11.11 o 
 -11   4   9       63.36       60.34      8.02 o 
 -10   4   9       10.20        6.57      8.22 o 
  -9   4   9        4.71        2.28      7.79 o 
  -8   4   9       25.98       27.20      9.00 o 
  -7   4   9      222.41      210.79      8.56 o 
  -6   4   9       50.83       52.73      5.01 o 
  -5   4   9       49.61       62.15      4.41 o 
  -4   4   9        0.33        4.24      1.71 o 
  -3   4   9     1682.84     1646.29     14.47 o 
  -2   4   9       79.16       82.07      3.53 o 
  -1   4   9      529.54      519.30      7.03 o 
   0   4   9      353.53      339.60      5.92 o 
   1   4   9       29.87       22.82      2.30 o 
   2   4   9       16.32       17.30      2.42 o 
   3   4   9      242.15      246.67      7.15 o 
   4   4   9        0.17       -1.01      1.78 o 
   5   4   9       28.68       24.28      3.71 o 
   6   4   9      262.92      238.72     13.24 o 
   7   4   9       28.54       26.92     10.64 o 
   8   4   9       74.77       70.36     10.70 o 
   9   4   9       48.06       55.52     10.97 o 
  10   4   9       22.15       14.99     14.18 o 
 -14   5   9        0.19        0.44      6.44 o 
 -13   5   9       13.53       15.21      6.81 o 
 -12   5   9       19.05       21.85      6.38 o 
 -11   5   9        3.34       16.45     11.33 o 
 -10   5   9        6.52        0.93      4.74 o 
  -9   5   9      147.29      145.00     10.48 o 
  -8   5   9      274.58      240.57     15.32 o 
  -7   5   9      117.08      113.20      7.84 o 
  -6   5   9        2.70        0.14      2.96 o 
  -5   5   9      249.84      246.19      6.23 o 
  -4   5   9      202.54      217.95      4.75 o 
  -3   5   9      742.47      736.25      8.64 o 
  -2   5   9      475.52      491.53      6.94 o 
  -1   5   9       53.04       54.36      3.12 o 
   0   5   9       68.13       76.37      3.45 o 
   1   5   9        0.79        2.12      2.02 o 
   2   5   9      112.82      108.44      3.93 o 
   3   5   9      619.72      571.96     10.87 o 
   4   5   9      380.97      346.08     10.54 o 
   5   5   9       17.34       25.21      5.29 o 
   6   5   9      108.78      104.35     10.93 o 
   7   5   9        0.76       12.03      6.06 o 
   8   5   9      171.75      192.20     15.68 o 
   9   5   9      114.05       98.05     12.81 o 
  10   5   9       35.25       49.23     11.04 o 
 -14   6   9        0.58       -0.67      6.53 o 
 -13   6   9       26.94       26.89      9.02 o 
 -12   6   9        0.74        6.73      5.96 o 
 -11   6   9       22.06       28.32      6.66 o 
 -10   6   9        0.24        8.06      8.24 o 
  -9   6   9        0.14       11.74      6.12 o 
  -8   6   9      182.53      149.06      8.05 o 
  -7   6   9      330.37      325.61     12.66 o 
  -6   6   9       56.96       53.07      5.93 o 
  -5   6   9      747.28      778.06     11.80 o 
  -4   6   9      129.44      146.89      4.74 o 
  -3   6   9      250.43      251.73      5.08 o 
  -2   6   9      737.31      698.60      8.92 o 
  -1   6   9       65.86       65.72      3.29 o 
   0   6   9      377.40      432.47      7.24 o 
   1   6   9      176.32      190.07      6.42 o 
   2   6   9      130.32      103.27      6.04 o 
   3   6   9        9.16        6.50      3.32 o 
   4   6   9      153.12      119.90      7.34 o 
   5   6   9        6.79       10.07      5.44 o 
   6   6   9        8.18        5.94      6.02 o 
   7   6   9        5.67        3.75      6.51 o 
   8   6   9        4.36       -0.20      8.03 o 
   9   6   9       22.63       19.94      8.78 o 
  10   6   9       26.59       30.33     12.79 o 
 -13   7   9       80.49       76.42     12.72 o 
 -12   7   9       68.74       68.83     11.04 o 
 -11   7   9        0.88       17.58      7.81 o 
 -10   7   9      104.53       99.63      9.44 o 
  -9   7   9       13.33       10.08      5.19 o 
  -8   7   9       58.12       43.50      7.58 o 
  -7   7   9      232.24      238.80      9.25 o 
  -6   7   9     1539.43     1317.12     19.54 o 
  -5   7   9      740.67      681.71     12.61 o 
  -4   7   9       72.69       71.12      3.94 o 
  -3   7   9     1067.29      980.27     10.53 o 
  -2   7   9      322.64      317.68      7.70 o 
  -1   7   9      619.09      574.92     10.52 o 
   0   7   9      265.47      245.85      6.77 o 
   1   7   9        0.01        1.71      2.72 o 
   2   7   9        4.12        0.64      3.86 o 
   3   7   9       73.62       83.66      5.84 o 
   4   7   9     1092.92      990.64     27.92 o 
   5   7   9      106.38      111.36     12.27 o 
   6   7   9       37.43       51.94      8.78 o 
   7   7   9        3.30       -6.01     10.42 o 
   8   7   9      200.44      244.81     39.18 o 
   9   7   9      113.35      124.47     13.75 o 
 -13   8   9       33.25       62.64     11.24 o 
 -12   8   9      130.45      134.81     31.90 o 
 -11   8   9        0.88        4.06      7.04 o 
 -10   8   9        2.12       11.75      6.33 o 
  -9   8   9        0.32       -2.00      5.38 o 
  -8   8   9       62.15       59.95      6.32 o 
  -7   8   9      320.59      303.46     10.52 o 
  -6   8   9      354.19      334.39      9.89 o 
  -5   8   9      103.15       89.67      5.42 o 
  -4   8   9      288.81      242.63      6.62 o 
  -3   8   9      371.27      367.12      7.86 o 
  -2   8   9      132.76      103.73      5.48 o 
  -1   8   9        2.09        1.75      2.41 o 
   0   8   9      433.04      423.39      9.38 o 
   1   8   9       89.53      100.00      6.17 o 
   2   8   9       38.54       45.24      4.99 o 
   3   8   9        2.12       -3.69      3.69 o 
   4   8   9      503.86      431.62     16.32 o 
   5   8   9       71.86       50.46      8.42 o 
   6   8   9      232.63      214.41     14.26 o 
   7   8   9        6.13        2.33      6.70 o 
   8   8   9        5.88       14.73      7.36 o 
   9   8   9        0.90        6.98     11.30 o 
 -12   9   9       68.36       42.71      9.54 o 
 -11   9   9        4.41       -2.71      6.05 o 
 -10   9   9       19.38        1.57     13.73 o 
  -9   9   9       15.99       15.81      6.69 o 
  -8   9   9        3.73        2.82      3.28 o 
  -7   9   9        7.62        4.12      3.90 o 
  -6   9   9       65.98       55.94      5.43 o 
  -5   9   9      120.08      106.01      6.57 o 
  -4   9   9      140.57      134.04      6.22 o 
  -3   9   9       11.97       13.26      3.35 o 
  -2   9   9      408.87      383.66      9.01 o 
  -1   9   9      257.85      273.40      7.80 o 
   0   9   9     1014.04      919.63     14.75 o 
   1   9   9      421.81      366.48      9.89 o 
   2   9   9      117.90      110.01      6.88 o 
   3   9   9      533.21      523.01     17.84 o 
   4   9   9        3.05       16.35      5.90 o 
   5   9   9       45.72       35.81      7.81 o 
   6   9   9       16.78       16.86      6.64 o 
   7   9   9       26.64       19.12      7.84 o 
   8   9   9       26.47       24.87      8.56 o 
 -12  10   9        5.34        8.87      6.91 o 
 -11  10   9       23.65       27.97      9.26 o 
 -10  10   9       65.47       54.14      9.66 o 
  -9  10   9       35.03       38.39      6.80 o 
  -8  10   9     1152.56     1078.07     25.15 o 
  -7  10   9      896.00      794.67     20.65 o 
  -6  10   9        0.14       11.04      5.71 o 
  -5  10   9      284.28      303.49     16.14 o 
  -4  10   9      115.63      103.00      6.71 o 
  -3  10   9       28.43       31.99      3.96 o 
  -2  10   9      192.70      202.22      7.71 o 
  -1  10   9      274.90      296.66      9.24 o 
   0  10   9      138.40      154.25      8.20 o 
   1  10   9      142.74      147.33     11.06 o 
   2  10   9        6.13        5.69      4.42 o 
   3  10   9        1.39        1.41      5.51 o 
   4  10   9        0.18        6.12      5.38 o 
   5  10   9      104.42       99.46     10.76 o 
   6  10   9       58.49       53.84      9.19 o 
   7  10   9        2.63        8.76      8.00 o 
 -11  11   9        4.25       18.21      8.61 o 
 -10  11   9       25.88       21.96     10.19 o 
  -9  11   9        0.99        4.49      8.09 o 
  -8  11   9      450.27      441.96     20.90 o 
  -7  11   9      411.13      420.47     33.81 o 
  -6  11   9       83.54      105.24     12.39 o 
  -5  11   9        0.66        2.42      4.74 o 
  -4  11   9        3.73        9.98      4.33 o 
  -3  11   9        8.18        0.44      3.88 o 
  -2  11   9       55.38       55.24      5.50 o 
  -1  11   9       53.44       54.88      5.96 o 
   0  11   9        0.16       -1.13      3.89 o 
   1  11   9        9.66       11.05      5.28 o 
   2  11   9       73.30       65.79      7.44 o 
   3  11   9      307.00      291.92     12.68 o 
   4  11   9        0.00        1.66      5.03 o 
   5  11   9       35.56       29.65      8.80 o 
   6  11   9        0.54        5.91      6.40 o 
   7  11   9        6.28        8.93     10.74 o 
 -10  12   9       68.21       65.69     16.29 o 
  -9  12   9        3.24        6.22      8.92 o 
  -8  12   9      294.31      245.44     25.32 o 
  -7  12   9       24.58       17.52     10.98 o 
  -6  12   9        6.20        1.84      5.52 o 
  -5  12   9        5.58        8.00      5.73 o 
  -4  12   9       26.32       34.20      6.27 o 
  -3  12   9      136.47      137.68     11.75 o 
  -2  12   9      207.30      209.70     11.62 o 
  -1  12   9       53.58       71.68     11.27 o 
   0  12   9      145.97      149.57     11.46 o 
   1  12   9       13.32       13.03      7.78 o 
   2  12   9       70.68       57.12      7.38 o 
   3  12   9       29.54       22.91      6.10 o 
   4  12   9        4.41        1.07      5.41 o 
   5  12   9        8.98        7.29      8.01 o 
   6  12   9        0.69        6.93      9.53 o 
  -9  13   9       95.64      207.02     18.84 o 
  -8  13   9       30.34       46.97     10.53 o 
  -7  13   9        2.83        4.90      9.31 o 
  -6  13   9       68.08       69.76     11.95 o 
  -5  13   9      103.43      111.77     26.14 o 
  -4  13   9       12.87       29.84     14.81 o 
  -3  13   9       84.13       82.24     17.71 o 
  -2  13   9      120.89      153.28     12.40 o 
  -1  13   9       10.26        7.21      6.82 o 
   0  13   9       11.54       21.40      8.85 o 
   1  13   9      181.71      206.13     19.49 o 
   2  13   9      531.48      520.02     17.29 o 
   3  13   9       96.48       95.09      9.66 o 
   4  13   9       99.11       75.29      9.19 o 
   5  13   9        7.09       17.48      7.55 o 
  -7  14   9       52.78       41.59     19.60 o 
  -6  14   9      120.97      127.75     15.53 o 
  -5  14   9       11.16        3.85      6.95 o 
  -4  14   9        9.78        1.97      6.91 o 
  -3  14   9        0.71       -4.34      6.43 o 
  -2  14   9        0.94       -3.93      5.98 o 
  -1  14   9       15.53       21.47      9.17 o 
   0  14   9       11.32       18.93      8.45 o 
   1  14   9      125.02      162.04     18.02 o 
   2  14   9      122.60      141.72     17.53 o 
   3  14   9       33.42       28.87      9.22 o 
  -5  15   9       33.77       59.82     16.06 o 
  -4  15   9      167.37      180.62     27.83 o 
  -3  15   9       32.77       32.23     15.06 o 
  -2  15   9       10.50        8.12     10.61 o 
  -1  15   9      306.28      316.98     20.70 o 
   0  15   9       92.04       93.02     15.07 o 
   1  15   9      275.42      282.63     22.02 o 
 -15   0  10       29.92       65.95     17.24 o 
 -14   0  10      247.36      286.28     26.98 o 
 -13   0  10      458.15      457.56     31.57 o 
 -12   0  10      304.08      309.45     26.72 o 
 -11   0  10      463.33      441.64     30.54 o 
 -10   0  10      119.47      157.77     21.01 o 
  -9   0  10     1068.46      937.22     37.97 o 
  -8   0  10       29.93       41.37     14.86 o 
  -7   0  10      449.73      471.97     27.08 o 
  -6   0  10      161.09      143.98     10.82 o 
  -5   0  10      324.16      298.64     13.08 o 
  -4   0  10        0.51        2.00      4.74 o 
  -3   0  10      366.95      393.65      7.97 o 
  -2   0  10     4190.54     4208.96     40.92 o 
  -1   0  10       36.94       41.65      6.34 o 
   0   0  10       77.03       62.41      4.43 o 
   1   0  10        1.48        3.96      2.91 o 
   2   0  10      173.38      143.04      8.84 o 
   3   0  10     2215.41     2040.39     52.89 o 
   4   0  10     2512.99     2456.21     39.97 o 
   5   0  10      214.61      232.12     11.85 o 
   6   0  10      127.34      113.03     13.15 o 
   7   0  10      326.40      327.00     18.76 o 
   8   0  10      554.04      641.36     26.72 o 
   9   0  10        8.41       -0.20      7.30 o 
  10   0  10        1.67       11.43      8.84 o 
 -15   1  10        2.41       14.97     10.31 o 
 -14   1  10        1.22        3.88     15.98 o 
 -13   1  10      119.79      124.88     14.96 o 
 -12   1  10      223.32      273.48     17.68 o 
 -11   1  10       62.39       74.93     12.29 o 
 -10   1  10        7.06       11.93      8.79 o 
  -9   1  10      115.77      125.46     13.02 o 
  -8   1  10      366.67      350.11     21.28 o 
  -7   1  10     1879.94     1808.23     30.21 o 
  -6   1  10       31.05       33.62      5.14 o 
  -5   1  10      556.97      569.18     12.21 o 
  -4   1  10      602.66      644.17      8.90 o 
  -3   1  10      806.97      738.76      8.04 o 
  -2   1  10       28.95       27.98      2.34 o 
  -1   1  10      263.45      209.46      4.59 o 
   0   1  10        5.71        5.44      2.14 o 
   1   1  10      941.40      961.92     12.35 o 
   2   1  10      103.44      129.22      5.28 o 
   3   1  10      344.18      356.23     10.05 o 
   4   1  10      859.02      789.15     14.13 o 
   5   1  10      175.82      141.04      7.55 o 
   6   1  10       20.35       24.46      5.13 o 
   7   1  10        1.14       -0.14      6.23 o 
   8   1  10       28.85       44.36      7.39 o 
   9   1  10        8.10       26.31      7.29 o 
  10   1  10      553.56      601.60     19.61 o 
 -15   2  10        0.96        3.22      8.55 o 
 -14   2  10       92.58       94.32     10.25 o 
 -13   2  10       19.73       20.55      9.79 o 
 -12   2  10      277.91      302.99     18.77 o 
 -11   2  10       76.62       66.45     11.81 o 
 -10   2  10        5.56       15.54      9.18 o 
  -9   2  10       68.00       57.18     10.77 o 
  -8   2  10        2.81       16.93     10.39 o 
  -7   2  10      782.17      785.91     19.02 o 
  -6   2  10       24.10       15.80      4.43 o 
  -5   2  10      242.63      240.87      6.16 o 
  -4   2  10      363.97      357.95      6.75 o 
  -3   2  10     2341.20     2331.26     18.99 o 
  -2   2  10      107.12      118.43      3.41 o 
  -1   2  10      358.41      372.11      5.90 o 
   0   2  10      184.65      173.67      4.72 o 
   1   2  10        8.29        6.58      2.03 o 
   2   2  10      231.61      240.73      6.99 o 
   3   2  10      435.71      421.85     10.07 o 
   4   2  10      553.15      500.71     11.16 o 
   5   2  10      239.70      217.89     10.95 o 
   6   2  10      363.72      352.74     11.45 o 
   7   2  10       45.70       46.44      6.86 o 
   8   2  10       67.59       83.64     18.11 o 
   9   2  10       84.93      108.90     10.48 o 
  10   2  10      193.97      208.65     17.74 o 
 -15   3  10       83.46      110.43     21.14 o 
 -14   3  10       85.68      103.95     10.88 o 
 -13   3  10       67.00       63.38      8.68 o 
 -12   3  10        0.13       13.20      9.03 o 
 -11   3  10        4.65        1.57      8.96 o 
 -10   3  10       16.93        9.17      8.98 o 
  -9   3  10      267.76      293.57     17.90 o 
  -7   3  10        7.00        6.96      5.72 o 
  -6   3  10        1.13        7.19      3.97 o 
  -5   3  10      230.25      237.02      6.00 o 
  -4   3  10       48.82       76.23      3.92 o 
  -3   3  10     3072.96     3173.09     25.89 o 
  -2   3  10      325.24      334.05      5.55 o 
  -1   3  10       28.46       23.27      2.22 o 
   0   3  10       41.93       48.83      3.49 o 
   1   3  10      114.45      103.27      3.96 o 
   2   3  10      172.28      159.81      5.60 o 
   3   3  10     2179.76     1991.40     25.79 o 
   4   3  10     1011.13      903.61     14.88 o 
   5   3  10       52.45       53.48      5.52 o 
   6   3  10        8.42        3.62      3.62 o 
   7   3  10        0.01        3.43      3.80 o 
   8   3  10       36.77       42.48      9.74 o 
   9   3  10       95.15      119.24     14.12 o 
  10   3  10      149.88      165.63     16.86 o 
 -14   4  10       35.35       34.36      8.24 o 
 -13   4  10      154.56      162.52     12.65 o 
 -12   4  10        7.93       23.88      7.96 o 
 -11   4  10      105.02       91.31     18.76 o 
 -10   4  10      234.84      252.03     17.24 o 
  -9   4  10      541.18      530.36     21.59 o 
  -8   4  10      446.68      420.69     26.56 o 
  -7   4  10       10.30       10.89      7.45 o 
  -6   4  10      174.75      169.45      7.48 o 
  -5   4  10        0.14       -1.45      2.12 o 
  -4   4  10       19.58       18.68      2.82 o 
  -3   4  10       29.76       31.53      2.72 o 
  -2   4  10      761.48      732.61      9.54 o 
  -1   4  10      192.53      184.33      4.75 o 
   0   4  10       57.73       60.07      3.41 o 
   1   4  10       70.31       71.63      3.37 o 
   2   4  10      175.75      164.69      7.31 o 
   3   4  10     1093.40     1064.81     18.26 o 
   4   4  10      234.17      246.98      8.48 o 
   5   4  10       46.28       41.75      6.52 o 
   6   4  10       20.84       15.22      5.72 o 
   7   4  10       16.31       28.55      8.31 o 
   8   4  10        9.24       12.63      7.40 o 
   9   4  10       27.31       60.64     11.51 o 
  10   4  10        2.10        9.01     14.46 o 
 -14   5  10      288.19      295.42     19.12 o 
 -13   5  10       12.15        6.04      6.06 o 
 -12   5  10       44.63       52.91      8.12 o 
 -11   5  10        0.09       -0.34      4.84 o 
 -10   5  10       60.64       59.91      8.17 o 
  -9   5  10        0.00        0.07      8.38 o 
  -8   5  10       19.00        1.82      7.92 o 
  -7   5  10      130.12      134.91     12.77 o 
  -6   5  10      787.01      773.16     14.20 o 
  -5   5  10      269.70      276.42      6.33 o 
  -4   5  10       27.40       28.82      2.47 o 
  -3   5  10       51.42       62.12      3.13 o 
  -2   5  10     1015.94      992.04     11.49 o 
  -1   5  10      306.95      295.89      6.62 o 
   0   5  10      471.02      448.51      7.12 o 
   1   5  10      118.70      142.23      6.82 o 
   2   5  10        0.88        1.97      2.85 o 
   3   5  10      550.64      520.28     12.48 o 
   4   5  10       11.77       18.04      5.46 o 
   5   5  10        2.96       11.20      4.83 o 
   6   5  10       51.73       50.14      9.00 o 
   7   5  10       32.05       28.80     11.16 o 
   8   5  10       57.96       77.96     11.09 o 
   9   5  10       83.93       93.64     12.86 o 
 -14   6  10        0.17        0.52      6.89 o 
 -13   6  10       17.40       20.23      8.93 o 
 -12   6  10       13.01       23.09     13.20 o 
 -11   6  10        1.89       10.11      5.86 o 
 -10   6  10       20.77       21.85      6.56 o 
  -9   6  10       43.55       57.13      7.92 o 
  -8   6  10     1396.86     1286.40     26.14 o 
  -7   6  10      240.11      188.01      9.74 o 
  -6   6  10       25.87       22.07      5.35 o 
  -5   6  10       39.82       35.55      3.88 o 
  -4   6  10        0.01        0.57      2.05 o 
  -3   6  10        2.19        2.67      1.98 o 
  -2   6  10     1147.78     1021.44     11.18 o 
  -1   6  10      570.18      549.03      8.85 o 
   0   6  10       45.68       51.65      4.75 o 
   1   6  10      279.14      253.42      7.46 o 
   2   6  10      868.49      784.81     18.42 o 
   3   6  10        1.37        6.78      3.16 o 
   4   6  10      865.13      756.08     17.50 o 
   5   6  10        1.62       -2.45      5.97 o 
   6   6  10       14.55       19.75      6.69 o 
   7   6  10      155.48      170.79     15.90 o 
   8   6  10        0.26        5.02      7.36 o 
   9   6  10        0.58       10.96      8.17 o 
 -13   7  10       56.89       79.45     12.26 o 
 -12   7  10        5.50        7.49      6.61 o 
 -11   7  10        1.56        1.77      5.24 o 
 -10   7  10        0.03        3.77      9.17 o 
  -9   7  10        2.39        8.17      8.15 o 
  -8   7  10       30.48       16.54      5.69 o 
  -7   7  10       56.72       47.21      5.62 o 
  -6   7  10       77.65       73.48      5.82 o 
  -5   7  10      422.04      466.98      9.90 o 
  -4   7  10      176.33      180.59      5.68 o 
  -3   7  10      500.11      481.89      7.20 o 
  -2   7  10      920.57      868.88     11.41 o 
  -1   7  10      145.47      148.34      4.79 o 
   0   7  10       29.48       23.73      3.13 o 
   1   7  10       26.76       21.54      4.41 o 
   2   7  10       13.97       10.29      3.50 o 
   3   7  10        5.11       17.44      4.19 o 
   4   7  10       86.06       72.17      9.09 o 
   5   7  10       50.19       57.46      9.03 o 
   6   7  10       38.71       35.39      8.08 o 
   7   7  10       10.00        0.07     13.07 o 
   8   7  10       12.47       22.93     15.31 o 
   9   7  10       19.76       26.91      9.19 o 
 -13   8  10        3.91        6.68     13.37 o 
 -12   8  10       71.48       91.90     12.78 o 
 -11   8  10      144.40      170.08     15.58 o 
 -10   8  10      115.99      117.61     12.88 o 
  -9   8  10       37.00       40.42      8.85 o 
  -8   8  10       16.32       20.53      4.51 o 
  -7   8  10        2.88        5.20      3.69 o 
  -6   8  10       72.59       89.31      6.31 o 
  -5   8  10       26.11       41.05      4.20 o 
  -4   8  10       11.69        5.88      2.17 o 
  -3   8  10        0.03        2.27      2.86 o 
  -2   8  10      117.62      107.75      5.76 o 
  -1   8  10      351.71      310.22      8.37 o 
   0   8  10       10.71        8.35      2.74 o 
   1   8  10        2.26       -1.46      3.33 o 
   2   8  10       95.30       98.96      8.04 o 
   3   8  10        2.00        0.08      4.47 o 
   4   8  10       23.68       27.27      7.06 o 
   5   8  10       12.52       12.35      5.99 o 
   6   8  10       32.00       24.74      7.48 o 
   7   8  10        4.45        7.76      7.40 o 
   8   8  10        0.09       -5.60     10.04 o 
 -12   9  10       15.19       22.20      8.22 o 
 -11   9  10      215.41      219.29     17.86 o 
 -10   9  10       89.26       93.73     11.68 o 
  -9   9  10       73.22       72.26     11.77 o 
  -8   9  10        3.06        6.85      4.15 o 
  -7   9  10      259.23      220.18      9.71 o 
  -6   9  10       32.74       37.52      5.57 o 
  -5   9  10       53.32       44.86      6.29 o 
  -4   9  10       48.62       43.57      3.25 o 
  -3   9  10       35.73       30.75      5.00 o 
  -2   9  10        1.61        5.52      2.98 o 
  -1   9  10      450.30      435.93     10.06 o 
   0   9  10       29.53       34.33      4.34 o 
   1   9  10      107.83      102.36      7.40 o 
   2   9  10      135.55      142.12     11.39 o 
   3   9  10       55.45       64.59      8.61 o 
   4   9  10      168.78      140.66     12.04 o 
   5   9  10       61.58       64.27      9.36 o 
   6   9  10       16.07       15.97      7.10 o 
   7   9  10        4.48        4.82      9.42 o 
   8   9  10      248.63      256.15     23.89 o 
 -12  10  10       28.76       37.59     30.49 o 
 -11  10  10        3.51       13.46      6.96 o 
 -10  10  10       53.39       52.31     12.42 o 
  -9  10  10        6.28       10.41     11.95 o 
  -8  10  10        7.25       11.34      5.01 o 
  -7  10  10      311.06      290.63     16.20 o 
  -6  10  10       23.52       34.57     13.52 o 
  -5  10  10       26.02       29.45      5.25 o 
  -4  10  10      261.41      257.90      8.70 o 
  -3  10  10        7.68        1.94      2.77 o 
  -2  10  10       14.84        9.88      3.30 o 
  -1  10  10      139.67      148.10      9.26 o 
   0  10  10      160.12      174.29      9.50 o 
   1  10  10        1.83        8.72      3.84 o 
   2  10  10       53.17       61.11      7.59 o 
   3  10  10        0.43        2.49      5.02 o 
   4  10  10      106.41      138.97     12.25 o 
   5  10  10        1.72       -4.40      4.40 o 
   6  10  10       20.27       -1.35      6.01 o 
   7  10  10       48.42       41.31     10.01 o 
 -11  11  10        1.08        1.25      7.19 o 
 -10  11  10        3.19       -6.75      6.75 o 
  -9  11  10       67.55       42.53     13.12 o 
  -8  11  10        5.15       25.81     16.19 o 
  -7  11  10      245.65      223.24     18.79 o 
  -6  11  10      343.05      367.03     18.63 o 
  -5  11  10       46.56       47.49      8.89 o 
  -4  11  10       30.07       14.81      5.84 o 
  -3  11  10       11.63       18.26      4.31 o 
  -2  11  10       83.71       74.26      6.15 o 
  -1  11  10        2.68        1.76      4.17 o 
   0  11  10        4.77        6.04      4.39 o 
   1  11  10      181.81      198.82     11.24 o 
   2  11  10      354.39      324.85     13.14 o 
   3  11  10       22.74       36.02      8.49 o 
   4  11  10        0.72        8.44      6.12 o 
   5  11  10        7.82        5.58      5.86 o 
   6  11  10        0.17        8.64      8.35 o 
 -10  12  10      462.46      347.35     29.35 o 
  -9  12  10       98.57       62.89     15.46 o 
  -8  12  10        6.75       26.59     13.07 o 
  -7  12  10      172.71      193.17     30.33 o 
  -6  12  10       42.89       41.43     11.56 o 
  -5  12  10       18.71       11.68      6.70 o 
  -4  12  10       81.01       75.63     11.04 o 
  -3  12  10      199.31      215.05     11.84 o 
  -2  12  10      226.64      243.01     12.42 o 
  -1  12  10       12.25       15.50      5.44 o 
   0  12  10        1.36        6.56      5.08 o 
   1  12  10       12.38        5.31      4.72 o 
   2  12  10       20.32       16.52      5.75 o 
   3  12  10      209.01      202.07     12.60 o 
   4  12  10        0.02        4.39      5.70 o 
   5  12  10      118.24      128.42     13.26 o 
  -9  13  10        3.47       -3.38      6.91 o 
  -8  13  10      268.08      354.76     56.07 o 
  -7  13  10      215.24      253.80     35.12 o 
  -6  13  10       12.85        8.73     10.86 o 
  -5  13  10       45.10       46.03     10.09 o 
  -4  13  10      270.95      260.57     16.98 o 
  -3  13  10      207.24      191.44     13.64 o 
  -2  13  10        2.71       18.83      8.16 o 
  -1  13  10        0.28        3.81      6.32 o 
   0  13  10       85.71       72.14     12.19 o 
   1  13  10      194.77      229.92     16.75 o 
   2  13  10        3.87       -3.41      4.92 o 
   3  13  10        6.84        0.81      5.56 o 
   4  13  10        0.06        2.00      6.71 o 
  -7  14  10       15.34       62.22     32.37 o 
  -6  14  10      163.97      167.16     19.73 o 
  -5  14  10       10.55       21.91      8.23 o 
  -4  14  10      424.45      457.06     69.33 o 
  -3  14  10        0.18       10.94     12.01 o 
  -2  14  10       18.01       22.03      8.30 o 
  -1  14  10       93.41      112.38     14.93 o 
   0  14  10        2.62        5.67      7.32 o 
   1  14  10        0.00        2.40      6.34 o 
   2  14  10        4.34       12.19      7.27 o 
  -4  15  10       25.58       40.61     14.74 o 
  -3  15  10       78.10      136.62     25.20 o 
  -2  15  10      154.11      153.59     17.08 o 
  -1  15  10      190.71      245.69     22.11 o 
 -15   1  11       26.97       48.42     11.60 o 
 -14   1  11       26.42       27.28     10.54 o 
 -13   1  11      266.29      267.90     19.26 o 
 -12   1  11       35.96       52.08     11.75 o 
 -11   1  11       66.34       50.11     24.78 o 
 -10   1  11       69.20       51.62     11.27 o 
  -9   1  11       47.70       43.07     19.88 o 
  -8   1  11        7.00       15.47      9.41 o 
  -7   1  11       12.42       18.94      9.02 o 
  -6   1  11       54.20       56.19      7.16 o 
  -5   1  11       30.08       39.27      5.18 o 
  -4   1  11       51.46       56.87      3.18 o 
  -3   1  11        0.26        2.85      1.73 o 
  -2   1  11       79.59       87.47      3.59 o 
  -1   1  11       12.69       19.28      2.39 o 
   0   1  11        3.52        3.21      1.91 o 
   1   1  11      226.58      239.90      7.29 o 
   2   1  11      355.22      355.79      9.28 o 
   3   1  11       49.11       47.51      5.09 o 
   4   1  11       38.42       49.25      6.59 o 
   5   1  11      137.75      138.88      8.48 o 
   6   1  11        6.33        2.66      5.58 o 
   7   1  11       70.32       77.53      8.38 o 
   8   1  11       17.52       16.90      5.89 o 
   9   1  11       42.35       53.31      8.65 o 
 -15   2  11        0.01       13.69     16.10 o 
 -14   2  11       51.42       46.23      8.57 o 
 -13   2  11        6.60       21.45      9.99 o 
 -12   2  11        1.80       17.19      9.83 o 
 -11   2  11       24.29        9.87     16.11 o 
 -10   2  11      343.02      348.59     19.49 o 
  -9   2  11       72.97       64.00     11.21 o 
  -8   2  11      667.60      677.88     23.92 o 
  -7   2  11      741.99      703.43     22.28 o 
  -6   2  11       15.72       15.41      5.98 o 
  -5   2  11      152.10      164.55      6.12 o 
  -4   2  11      424.61      390.34      7.40 o 
  -3   2  11      286.51      331.90      6.05 o 
  -2   2  11      377.09      423.87      9.76 o 
  -1   2  11      246.12      225.32      5.07 o 
   0   2  11      132.44      114.89      4.33 o 
   1   2  11      104.08       95.24      5.40 o 
   2   2  11      691.00      629.78     26.18 o 
   3   2  11     2324.31     2185.73     32.42 o 
   4   2  11       40.75       43.49      4.59 o 
   5   2  11      317.49      276.86     10.28 o 
   6   2  11       32.55       31.86      6.03 o 
   7   2  11      267.64      280.30     12.79 o 
   8   2  11       23.22       31.58      6.64 o 
   9   2  11       12.88       12.21      8.91 o 
 -14   3  11        1.86       12.70      9.88 o 
 -13   3  11      101.99      104.15     10.84 o 
 -12   3  11       13.65       20.30     10.25 o 
 -10   3  11       78.04       62.12     11.92 o 
  -9   3  11      757.65      712.29     24.84 o 
  -8   3  11      209.47      216.23     15.59 o 
  -7   3  11      112.93      118.53     13.04 o 
  -6   3  11      281.67      250.19     12.45 o 
  -5   3  11      115.89      103.46      4.55 o 
  -4   3  11      665.26      629.68      9.54 o 
  -3   3  11     1081.28     1073.72     14.64 o 
  -2   3  11      447.17      464.00      8.82 o 
  -1   3  11      477.49      484.87      7.79 o 
   0   3  11      471.94      480.74      7.13 o 
   1   3  11      264.98      269.45      7.56 o 
   2   3  11       42.39       63.21      4.96 o 
   3   3  11      302.75      296.25     10.35 o 
   4   3  11      318.26      318.60      9.15 o 
   5   3  11      219.55      194.14      8.92 o 
   6   3  11       52.59       48.44      6.84 o 
   7   3  11      149.98      153.50     14.35 o 
   8   3  11      163.76      193.95     16.81 o 
   9   3  11      169.85      171.26     16.55 o 
 -14   4  11      531.28      547.56     20.18 o 
 -13   4  11       22.59       32.33      9.16 o 
 -12   4  11        0.02        8.23      5.76 o 
 -11   4  11       78.52       86.31     12.65 o 
 -10   4  11      295.55      272.47     17.51 o 
  -9   4  11      543.73      505.14     21.55 o 
  -8   4  11        1.79       -6.76      8.60 o 
  -7   4  11      110.99       87.39     11.89 o 
  -6   4  11      100.32       79.08      9.06 o 
  -5   4  11       65.17       76.70      4.40 o 
  -4   4  11      461.20      441.38      7.48 o 
  -3   4  11      113.54      117.20      4.25 o 
  -2   4  11      845.84      821.58      9.85 o 
  -1   4  11       52.28       61.75      3.54 o 
   0   4  11      106.98       97.33      3.63 o 
   1   4  11      835.27      794.82     16.12 o 
   2   4  11      695.81      627.28     11.76 o 
   3   4  11       85.92       94.14      5.73 o 
   4   4  11      481.76      449.73     11.70 o 
   5   4  11       14.00       22.00      5.63 o 
   6   4  11       47.35       60.22     10.15 o 
   7   4  11       71.33       84.17     17.87 o 
   8   4  11       43.36       27.21      9.02 o 
   9   4  11       26.16       32.85      9.52 o 
 -14   5  11        3.84       30.30     14.17 o 
 -13   5  11        2.64        5.53      5.92 o 
 -12   5  11       18.01       22.09      7.26 o 
 -11   5  11        3.36       -0.84      4.32 o 
 -10   5  11       16.49       13.47     14.80 o 
  -9   5  11       67.33       68.42     11.19 o 
  -8   5  11      498.70      453.36     19.92 o 
  -7   5  11        0.13        3.67      9.08 o 
  -6   5  11      774.28      733.74     15.51 o 
  -5   5  11       13.12       18.66      3.40 o 
  -4   5  11       20.38       26.41      3.02 o 
  -3   5  11       13.50       24.18      2.82 o 
  -2   5  11      517.54      442.70      7.95 o 
  -1   5  11      501.10      481.88      7.68 o 
   0   5  11       58.64       55.20      4.28 o 
   1   5  11      967.19      949.11     13.98 o 
   2   5  11       69.03       92.00      6.60 o 
   3   5  11     1095.78     1008.53     18.30 o 
   4   5  11       37.14       43.39      6.30 o 
   5   5  11       31.44       16.41     10.42 o 
   6   5  11       46.78       52.79      9.00 o 
   7   5  11        0.17       -1.05      6.68 o 
   8   5  11      208.13      232.86     17.91 o 
   9   5  11        1.35       10.80      8.21 o 
 -14   6  11       80.85      101.16     10.70 o 
 -13   6  11        7.67       18.14      6.54 o 
 -12   6  11       82.50       86.52      9.97 o 
 -11   6  11       52.28       53.45      8.70 o 
 -10   6  11        5.91        2.63      5.21 o 
  -9   6  11       94.92       87.24     11.34 o 
  -8   6  11       30.51       14.34      8.63 o 
  -7   6  11       40.81       38.61      9.16 o 
  -6   6  11       45.33       73.61      7.53 o 
  -5   6  11       41.31       44.29      6.36 o 
  -4   6  11      669.35      663.05      9.65 o 
  -3   6  11      353.16      380.50      6.53 o 
  -2   6  11     1353.11     1267.34     14.07 o 
  -1   6  11      472.67      456.13      8.17 o 
   0   6  11       72.48       61.49      6.09 o 
   1   6  11     1158.53     1084.97     20.67 o 
   2   6  11       82.01       60.70      5.73 o 
   3   6  11       81.26       94.51      7.70 o 
   4   6  11       95.85       61.29      8.93 o 
   5   6  11        6.66       11.14      6.34 o 
   6   6  11      192.57      187.42     14.67 o 
   7   6  11       11.81       20.04      7.79 o 
   8   6  11       17.71       26.93      8.94 o 
 -13   7  11      153.58      155.83     15.79 o 
 -12   7  11       38.05       50.53     10.23 o 
 -11   7  11        4.18        3.27      5.72 o 
 -10   7  11        0.75        2.96      5.30 o 
  -9   7  11       66.51       68.01      8.76 o 
  -8   7  11        1.23       -1.95      4.58 o 
  -7   7  11      553.61      447.36     14.40 o 
  -6   7  11      346.63      332.73     11.01 o 
  -5   7  11       17.01       24.59      4.50 o 
  -4   7  11        7.75       12.08      2.81 o 
  -3   7  11      443.83      446.12      6.88 o 
  -2   7  11     4374.15     4138.81     34.22 o 
  -1   7  11      229.16      218.91      6.04 o 
   0   7  11      159.91      181.66      7.37 o 
   1   7  11       18.66       25.74      5.08 o 
   2   7  11       52.74       69.79      5.83 o 
   3   7  11        7.70        5.52      5.27 o 
   4   7  11        3.26       11.11      6.73 o 
   5   7  11      242.61      225.33     17.48 o 
   6   7  11        7.44       10.26      9.97 o 
   7   7  11        0.46        8.21      6.63 o 
   8   7  11       61.16       73.67     13.26 o 
 -13   8  11        4.63       10.29      7.47 o 
 -12   8  11      107.11      112.33     13.36 o 
 -11   8  11       83.01       77.74     11.42 o 
 -10   8  11       66.05       67.85      8.37 o 
  -9   8  11       91.55       98.49     18.43 o 
  -8   8  11      460.46      410.62     21.61 o 
  -7   8  11        8.49       13.76      4.52 o 
  -6   8  11       18.76       13.24      7.66 o 
  -5   8  11        6.09        6.63      3.27 o 
  -4   8  11      339.78      307.85      7.80 o 
  -3   8  11        5.97        5.03      2.67 o 
  -2   8  11      204.95      204.53      6.99 o 
  -1   8  11      153.26      163.62      6.84 o 
   0   8  11      332.51      309.92     11.16 o 
   1   8  11        5.11        3.08      3.57 o 
   2   8  11        4.17       -3.43      4.08 o 
   3   8  11       47.56       29.85      8.02 o 
   4   8  11       77.95       85.40     10.30 o 
   5   8  11        1.31       -0.85      5.87 o 
   6   8  11        1.60        5.50      6.02 o 
   7   8  11       34.02       45.13      9.88 o 
 -12   9  11       31.24       42.57     10.03 o 
 -11   9  11        8.30        7.15     10.48 o 
 -10   9  11       38.73       49.80     11.91 o 
  -9   9  11      170.61      166.55     20.06 o 
  -8   9  11      161.98      178.45     25.51 o 
  -7   9  11      132.97      160.06     13.08 o 
  -6   9  11      449.21      428.50     14.80 o 
  -5   9  11       11.92        4.11      3.89 o 
  -4   9  11       11.02       16.56      6.56 o 
  -3   9  11       20.96       16.70      3.83 o 
  -2   9  11      254.53      263.29      9.71 o 
  -1   9  11        0.01        3.07      3.31 o 
   0   9  11       43.05       42.11      5.29 o 
   1   9  11       90.75       81.12      8.41 o 
   2   9  11      136.47      143.84     11.86 o 
   3   9  11      295.66      299.45     14.71 o 
   4   9  11      276.33      249.66     14.03 o 
   5   9  11       30.30       37.79      8.14 o 
   6   9  11        0.06       -4.07      5.13 o 
   7   9  11      129.50      140.78     13.97 o 
 -11  10  11        7.85       13.72     11.82 o 
 -10  10  11        1.98        2.58      6.15 o 
  -9  10  11       15.31       19.29     13.54 o 
  -8  10  11      127.12      171.88     17.31 o 
  -7  10  11       41.26       69.62     14.60 o 
  -6  10  11        2.16       -7.42      7.42 o 
  -5  10  11        4.60        3.71      8.57 o 
  -4  10  11      158.75      186.91      8.97 o 
  -3  10  11       52.83       46.71      5.16 o 
  -2  10  11       23.94       26.26      5.92 o 
  -1  10  11      193.50      172.66     10.23 o 
   0  10  11        1.83        7.15      5.13 o 
   1  10  11      188.38      196.20     10.68 o 
   2  10  11       13.78       16.76      7.27 o 
   3  10  11      125.46      133.63     12.07 o 
   4  10  11        2.39       -2.60      4.89 o 
   5  10  11       41.63       45.84      9.02 o 
   6  10  11        1.53       10.52      7.12 o 
 -11  11  11       26.67       19.56     10.70 o 
 -10  11  11       17.36       25.10     11.33 o 
  -9  11  11      130.92      126.34     20.52 o 
  -8  11  11      253.64      333.74     71.56 o 
  -7  11  11       15.03       16.59      6.97 o 
  -6  11  11        0.72        7.23      5.17 o 
  -5  11  11        0.20        7.19      5.39 o 
  -4  11  11      291.71      296.15     13.35 o 
  -3  11  11       29.31       26.61      6.39 o 
  -2  11  11       32.74       46.78      5.28 o 
  -1  11  11       41.30       31.59      7.60 o 
   0  11  11        6.39        8.12      4.49 o 
   1  11  11       17.46        7.13      5.09 o 
   2  11  11       38.09       48.49      8.00 o 
   3  11  11       75.74       64.16      9.47 o 
   4  11  11       71.69       46.19      9.03 o 
   5  11  11        4.12        8.40      7.46 o 
 -10  12  11        7.62        4.83      9.23 o 
  -9  12  11      331.05      346.96     28.90 o 
  -7  12  11       11.61       12.07     11.93 o 
  -6  12  11      150.62      169.95     16.09 o 
  -5  12  11       10.01        7.20      5.93 o 
  -4  12  11       70.49       74.61     10.89 o 
  -3  12  11       33.96       51.37      9.58 o 
  -2  12  11       28.25       45.86     14.58 o 
  -1  12  11       30.32       26.47      6.65 o 
   0  12  11        2.24       -2.38      4.23 o 
   1  12  11       86.06       93.00      9.07 o 
   2  12  11      171.90      192.06     12.83 o 
   3  12  11      247.56      239.04     14.69 o 
   4  12  11       19.14       11.70      6.55 o 
  -8  13  11       16.27       33.42     11.49 o 
  -7  13  11       36.69       85.23     34.51 o 
  -6  13  11       70.45      108.52     28.40 o 
  -5  13  11       13.34       12.69     14.54 o 
  -4  13  11       41.13       51.47     10.07 o 
  -3  13  11      101.97       87.34     12.24 o 
  -2  13  11       74.00       71.97     18.02 o 
  -1  13  11        1.64        0.79      6.86 o 
   0  13  11      130.15      104.19     11.91 o 
   1  13  11       91.83       86.71      9.17 o 
   2  13  11       14.62       20.26      6.62 o 
   3  13  11        3.50        6.63      6.67 o 
  -6  14  11        0.42       27.73     22.96 o 
  -5  14  11      179.92      177.06     45.63 o 
  -4  14  11        0.82        8.96      7.12 o 
  -3  14  11       29.83       34.63     15.12 o 
  -2  14  11        0.33        3.40     10.17 o 
  -1  14  11       29.70       22.50      9.09 o 
   0  14  11       32.75       42.15      9.17 o 
   1  14  11      104.00      113.42     13.16 o 
 -15   0  12        0.88       -5.79     12.28 o 
 -14   0  12       49.06       49.50     17.94 o 
 -13   0  12       15.01       19.31     15.24 o 
 -12   0  12      140.05      134.05     21.87 o 
 -11   0  12      235.12      236.63     26.73 o 
 -10   0  12       15.03       21.71     13.72 o 
  -9   0  12      459.60      452.05     27.80 o 
  -8   0  12      480.08      492.61     30.38 o 
  -7   0  12        0.56       11.11     13.13 o 
  -6   0  12       32.23       58.72     14.22 o 
  -5   0  12        0.30       -1.75     10.25 o 
  -4   0  12       53.12       70.29      5.56 o 
  -3   0  12      707.95      733.59     12.48 o 
  -2   0  12      250.95      276.92     12.29 o 
  -1   0  12      740.52      682.41     16.65 o 
   0   0  12      111.74      107.54      8.24 o 
   1   0  12      322.79      366.95     13.43 o 
   2   0  12      936.54      889.58     33.87 o 
   3   0  12     1266.42     1197.21     25.97 o 
   4   0  12      135.61      117.53     10.09 o 
   5   0  12        1.31        5.04      6.49 o 
   6   0  12        2.14        6.68      7.38 o 
   7   0  12       17.06       25.17      8.99 o 
   8   0  12      186.95      171.34     17.77 o 
   9   0  12      177.05      172.63     18.47 o 
 -15   1  12       37.44       57.60     12.21 o 
 -14   1  12      190.39      196.97     18.69 o 
 -13   1  12        2.04        2.01      9.39 o 
 -12   1  12       28.72       20.33     10.31 o 
 -11   1  12       87.58       73.64     15.34 o 
 -10   1  12      486.20      498.74     22.48 o 
  -9   1  12      108.62      122.15     19.54 o 
  -8   1  12      624.29      604.63     22.76 o 
  -7   1  12        1.61        0.28      8.82 o 
  -6   1  12        3.16        9.29      7.60 o 
  -5   1  12       44.18       38.60      6.30 o 
  -4   1  12        3.63        5.53      2.14 o 
  -3   1  12        0.25        0.91      1.92 o 
  -2   1  12     1976.33     1979.93     16.77 o 
  -1   1  12      546.54      555.40      9.54 o 
   0   1  12       37.52       46.66      4.12 o 
   1   1  12       53.02       38.97      5.22 o 
   2   1  12       24.27        8.55      3.89 o 
   3   1  12      224.00      235.91      8.26 o 
   4   1  12        0.50        5.88      4.40 o 
   5   1  12       22.82       12.26      5.91 o 
   6   1  12       12.25       20.80      5.59 o 
   7   1  12       13.90       14.93     14.03 o 
   8   1  12       18.28        4.20      5.88 o 
   9   1  12        0.21       10.20      6.12 o 
 -14   2  12      233.23      279.76     20.61 o 
 -13   2  12        0.67        9.09      9.56 o 
 -12   2  12        6.88        7.41      9.78 o 
 -11   2  12        1.44        1.35     10.99 o 
 -10   2  12       88.14      104.59     13.78 o 
  -9   2  12      407.70      406.63     20.24 o 
  -8   2  12       17.52       17.77      9.66 o 
  -7   2  12      559.39      547.40     20.90 o 
  -6   2  12        1.99        8.64      8.53 o 
  -5   2  12       13.55        3.79      4.97 o 
  -4   2  12       32.57       35.43      3.31 o 
  -3   2  12      303.20      293.54      6.70 o 
  -2   2  12      157.81      163.97      4.36 o 
  -1   2  12       42.98       43.64      3.64 o 
   0   2  12      720.30      685.69     13.17 o 
   1   2  12      762.15      705.97     12.78 o 
   2   2  12      103.86       86.68      5.86 o 
   3   2  12      198.02      183.75      7.65 o 
   4   2  12        0.06       -0.81      3.34 o 
   5   2  12      118.89      122.34     11.79 o 
   6   2  12       39.49       37.01      6.51 o 
   7   2  12        0.01        4.82      7.28 o 
   8   2  12       76.07       75.17     13.68 o 
   9   2  12      114.79      124.72     15.36 o 
 -14   3  12       47.60       50.70     11.99 o 
 -13   3  12       65.10       46.57     12.12 o 
 -12   3  12      365.11      394.55     21.27 o 
 -11   3  12       52.82       40.36     11.48 o 
 -10   3  12      347.82      301.35     19.53 o 
  -9   3  12        8.45        8.54      9.31 o 
  -8   3  12       35.30       29.39     10.07 o 
  -7   3  12      534.77      526.68     38.41 o 
  -6   3  12        5.02        6.93      8.69 o 
  -5   3  12      144.39      170.45      9.97 o 
  -4   3  12     2040.30     1992.17     21.83 o 
  -3   3  12     1280.90     1292.68     13.55 o 
  -2   3  12        8.11        7.07      2.35 o 
  -1   3  12      762.66      722.66     10.42 o 
   0   3  12       13.82       13.71      4.98 o 
   1   3  12      667.29      605.33     11.71 o 
   2   3  12     2629.53     2289.40     26.65 o 
   3   3  12      151.76      151.69      7.92 o 
   4   3  12       12.24       17.51      4.20 o 
   5   3  12       22.36       11.97      5.12 o 
   6   3  12      150.80      182.07     16.33 o 
   7   3  12        0.13        6.47     12.95 o 
   8   3  12        0.36        1.72      7.25 o 
   9   3  12        5.68       17.51     10.51 o 
 -14   4  12      192.37      190.10     14.37 o 
 -13   4  12       11.40       29.87      8.67 o 
 -12   4  12       54.25       68.53     13.92 o 
 -11   4  12       97.45       99.27     13.45 o 
 -10   4  12      222.38      197.42     16.56 o 
  -9   4  12      248.65      256.93     20.36 o 
  -8   4  12        4.36        9.10      8.27 o 
  -7   4  12       20.87       32.22      9.49 o 
  -6   4  12      414.85      391.38     18.91 o 
  -5   4  12        4.20        2.11      6.59 o 
  -4   4  12     1467.08     1350.53     20.35 o 
  -3   4  12      863.95      843.09     11.03 o 
  -2   4  12        0.04        4.00      2.46 o 
  -1   4  12      246.78      245.44      9.57 o 
   0   4  12      958.41      934.83     14.10 o 
   1   4  12      134.68      161.69      6.04 o 
   2   4  12        6.53        3.23      2.45 o 
   3   4  12      181.14      184.47      7.96 o 
   4   4  12       13.07       10.91      5.80 o 
   5   4  12        0.39        8.51     13.16 o 
   6   4  12       70.22       80.66     11.33 o 
   7   4  12      244.30      250.95     16.68 o 
   8   4  12      486.95      515.43     24.39 o 
 -14   5  12      135.74      143.60     20.14 o 
 -13   5  12        4.38        9.45      6.50 o 
 -12   5  12       25.26       26.28     11.20 o 
 -11   5  12       34.93       31.05     10.61 o 
 -10   5  12       11.97       13.15      9.88 o 
  -9   5  12       63.95       71.39     11.71 o 
  -8   5  12      159.36      187.16     15.16 o 
  -7   5  12      105.22       66.89     10.76 o 
  -6   5  12      623.63      642.32     17.36 o 
  -5   5  12      759.04      696.07     12.70 o 
  -4   5  12     1421.52     1352.57     28.56 o 
  -3   5  12        8.14       12.11      2.79 o 
  -2   5  12      452.82      439.62      9.12 o 
  -1   5  12       39.58       31.80      3.80 o 
   0   5  12       22.22       22.48      3.55 o 
   1   5  12       56.80       59.29      5.58 o 
   2   5  12     1670.47     1535.50     23.43 o 
   3   5  12      341.93      311.32     12.13 o 
   4   5  12        0.39       11.56      4.90 o 
   5   5  12       88.66      101.32     11.42 o 
   6   5  12      289.11      312.81     17.15 o 
   7   5  12      100.40      120.95     15.37 o 
   8   5  12      138.41      144.55     27.56 o 
 -13   6  12       13.30       17.68     16.64 o 
 -12   6  12       67.00       62.08     12.06 o 
 -11   6  12       95.56       96.75     10.37 o 
 -10   6  12       24.33       18.02      6.60 o 
  -9   6  12       55.30       66.74     11.95 o 
  -8   6  12       31.72       31.39      9.97 o 
  -7   6  12      969.51      993.64     38.15 o 
  -6   6  12      857.88      804.28     16.34 o 
  -5   6  12      801.88      734.14     13.44 o 
  -4   6  12       13.26        8.66      3.46 o 
  -3   6  12     1499.59     1433.41     16.16 o 
  -2   6  12      149.41      157.26      8.52 o 
  -1   6  12       69.01       76.44      6.61 o 
   0   6  12       68.08       76.62      6.98 o 
   1   6  12     1278.92     1256.13     23.26 o 
   2   6  12      912.92      905.69     19.27 o 
   3   6  12        1.10       12.58      4.29 o 
   4   6  12      438.99      389.33     16.93 o 
   5   6  12       60.30       45.18      8.85 o 
   6   6  12      234.21      231.01     15.56 o 
   7   6  12      262.07      269.60     17.18 o 
   8   6  12      482.13      546.51     25.68 o 
 -13   7  12        2.55       12.76     12.17 o 
 -12   7  12       56.48       60.46      9.26 o 
 -11   7  12       84.77       65.71     10.86 o 
 -10   7  12        3.49        8.08      5.50 o 
  -9   7  12       11.86       10.45      5.61 o 
  -8   7  12      296.55      229.58     15.62 o 
  -7   7  12       11.89       17.26      5.80 o 
  -6   7  12      149.91      177.73     10.12 o 
  -5   7  12        0.06        0.28      3.30 o 
  -4   7  12      118.19      128.01      6.89 o 
  -3   7  12      191.26      203.89      9.71 o 
  -2   7  12       43.61       44.12      5.32 o 
  -1   7  12      168.88      179.15      7.33 o 
   0   7  12        0.86        0.29      3.30 o 
   1   7  12      811.59      733.32     17.39 o 
   2   7  12        4.02        5.24      6.28 o 
   3   7  12      169.05      154.75     12.46 o 
   4   7  12      198.59      195.22     17.72 o 
   5   7  12        3.35        8.47      6.37 o 
   6   7  12       24.53       32.49     10.18 o 
   7   7  12       10.72       17.68      7.75 o 
 -13   8  12       45.10       46.72     10.43 o 
 -12   8  12       92.34       59.36     11.07 o 
 -11   8  12        0.49        5.59      6.01 o 
 -10   8  12        6.68       13.01      6.52 o 
  -9   8  12        3.15        9.63      5.92 o 
  -8   8  12      279.41      276.76     38.17 o 
  -7   8  12      665.56      619.41     27.57 o 
  -6   8  12      321.15      298.68      9.66 o 
  -5   8  12      281.31      313.87     14.94 o 
  -4   8  12      192.39      187.74      8.84 o 
  -3   8  12        3.35        1.68      2.71 o 
  -2   8  12      165.78      156.17      6.83 o 
  -1   8  12      153.04      140.57      7.25 o 
   0   8  12      159.68      159.29      9.75 o 
   1   8  12       44.84       36.88      9.38 o 
   2   8  12       73.11       61.85     10.75 o 
   3   8  12       37.75       34.88      9.26 o 
   4   8  12       26.99       39.49      7.93 o 
   5   8  12        2.24        4.85      6.78 o 
   6   8  12        1.16        2.61     13.49 o 
   7   8  12       58.49       54.47     11.50 o 
 -12   9  12       78.84       68.23     11.58 o 
 -11   9  12      139.44      129.66     33.83 o 
 -10   9  12       14.86       18.92      7.46 o 
  -9   9  12       29.11       31.96      8.09 o 
  -8   9  12      444.75      411.89     15.88 o 
  -7   9  12      137.24      140.18     12.74 o 
  -6   9  12        0.02        3.96      4.84 o 
  -5   9  12        2.67        7.30      3.86 o 
  -4   9  12       71.37       70.57      7.29 o 
  -3   9  12      129.53      127.49      7.41 o 
  -2   9  12       10.92       11.11      3.29 o 
  -1   9  12        2.09        0.64      3.61 o 
   0   9  12        7.94       11.06      4.61 o 
   1   9  12       38.22       30.42      7.35 o 
   2   9  12      365.54      343.57     24.05 o 
   3   9  12      341.33      342.62     15.83 o 
   4   9  12        2.26        2.18      5.70 o 
   5   9  12       14.19        8.81     12.60 o 
   6   9  12       52.87       45.15      9.81 o 
 -11  10  12        0.05        1.01     11.03 o 
 -10  10  12       73.43       85.95     12.01 o 
  -9  10  12      128.51      100.34     17.50 o 
  -8  10  12      136.40       92.97     16.68 o 
  -7  10  12       75.13      100.76     11.58 o 
  -6  10  12        0.03        6.34      4.73 o 
  -5  10  12        2.16        4.61      4.07 o 
  -4  10  12       28.53       32.05      5.46 o 
  -3  10  12       35.52       48.31      5.99 o 
  -2  10  12        0.28        2.89      3.06 o 
  -1  10  12        6.27        5.12      4.21 o 
   0  10  12       94.31      101.75     10.13 o 
   1  10  12       10.57        8.69      5.44 o 
   2  10  12      118.30      118.82     11.49 o 
   3  10  12       30.02       28.61      9.12 o 
   4  10  12       47.00       41.57     13.54 o 
   5  10  12       25.30       37.68      8.98 o 
 -10  11  12       42.41       46.24     13.97 o 
  -9  11  12        7.13       -4.67      8.19 o 
  -8  11  12       79.61       89.77     16.85 o 
  -7  11  12        2.46        9.98      5.83 o 
  -6  11  12       38.71       26.38      7.85 o 
  -5  11  12        2.39        6.30      6.74 o 
  -4  11  12      145.07      151.98      9.69 o 
  -3  11  12       83.99       76.91      7.42 o 
  -2  11  12       88.88      105.84      8.69 o 
  -1  11  12      189.73      212.94     10.84 o 
   0  11  12        0.78        3.87      4.70 o 
   1  11  12      625.25      645.14     21.02 o 
   2  11  12        1.26        3.69      5.69 o 
   3  11  12       61.67       56.42      9.60 o 
   4  11  12       60.86       43.56      9.02 o 
   5  11  12       85.89      112.21     12.95 o 
  -9  12  12       87.45      117.40     20.25 o 
  -8  12  12      161.49      189.49     24.41 o 
  -7  12  12       47.00       62.12     16.72 o 
  -6  12  12        0.29        8.65      6.42 o 
  -5  12  12       54.14       85.19     11.62 o 
  -4  12  12       25.84       23.99      7.61 o 
  -3  12  12      230.13      264.34     27.65 o 
  -2  12  12       26.13       21.68      5.53 o 
  -1  12  12       49.84       67.39      7.78 o 
   0  12  12       62.46       65.12      8.05 o 
   1  12  12        1.23        7.64      6.24 o 
   2  12  12       16.44       12.85      7.06 o 
   3  12  12       17.38       37.95      8.70 o 
  -8  13  12      109.97      104.95     18.01 o 
  -7  13  12        4.54       39.24     31.74 o 
  -6  13  12        0.96        3.05      7.26 o 
  -5  13  12       13.61       26.39     17.69 o 
  -4  13  12       19.96       13.08      7.36 o 
  -3  13  12      190.31      236.80     30.48 o 
  -2  13  12       24.54       37.51     14.94 o 
  -1  13  12      194.76      226.06     27.57 o 
   0  13  12        4.32       12.92      5.73 o 
   1  13  12        8.06        6.07      5.93 o 
   2  13  12       62.11       71.28     10.32 o 
  -5  14  12      249.58      302.43     65.48 o 
  -4  14  12       25.33       20.45     10.71 o 
  -3  14  12        8.29       31.67     12.42 o 
  -2  14  12      260.53      290.14     28.88 o 
  -1  14  12       47.25       82.44     10.03 o 
   0  14  12       32.97       43.65      8.98 o 
 -14   1  13       63.41       82.43     20.72 o 
 -13   1  13       15.72       24.47     11.01 o 
 -12   1  13        1.15        8.51      9.57 o 
 -11   1  13       21.92       21.53     11.06 o 
 -10   1  13       10.85       14.59     10.33 o 
  -9   1  13       12.98       14.42      9.40 o 
  -8   1  13       71.08       68.90     10.80 o 
  -7   1  13      251.54      266.36     19.49 o 
  -6   1  13      226.71      207.95     15.01 o 
  -5   1  13      120.32      137.33     13.57 o 
  -4   1  13      277.70      277.31      9.60 o 
  -3   1  13       26.34       24.38      3.69 o 
  -2   1  13       13.28       14.23      3.16 o 
  -1   1  13       60.54       93.21     15.06 o 
   0   1  13       96.71      107.27      5.85 o 
   1   1  13      901.39      853.42     14.59 o 
   2   1  13      620.73      580.89     12.24 o 
   3   1  13       42.54       49.72      6.12 o 
   4   1  13       26.37       18.76      5.58 o 
   5   1  13      190.29      209.32     11.35 o 
   6   1  13       13.38       27.60      6.60 o 
   7   1  13        9.96       16.63      6.31 o 
   8   1  13       67.65       67.75      8.87 o 
 -14   2  13       65.85       64.78     13.39 o 
 -13   2  13       28.21       23.10     16.92 o 
 -12   2  13       69.76       74.42     13.48 o 
 -11   2  13       37.44       38.20     10.96 o 
 -10   2  13      363.67      363.08     20.58 o 
  -9   2  13        0.31        4.37      9.15 o 
  -8   2  13       99.36       99.81     12.49 o 
  -7   2  13       17.26       28.47      9.60 o 
  -6   2  13       35.12       31.45     10.00 o 
  -5   2  13        3.67       -3.47      5.23 o 
  -4   2  13     1453.02     1383.25     21.06 o 
  -3   2  13        0.70        4.24      2.97 o 
  -2   2  13      962.31      929.93     13.06 o 
  -1   2  13      172.36      161.56      6.85 o 
   0   2  13      272.55      225.04      8.49 o 
   1   2  13       10.74        8.75      3.07 o 
   2   2  13      166.29      160.67      7.15 o 
   3   2  13       21.59       30.76      4.84 o 
   4   2  13       87.96       90.12      8.93 o 
   5   2  13       61.22       65.58     10.45 o 
   6   2  13      851.77      959.62     39.81 o 
   7   2  13      258.31      249.28     18.73 o 
   8   2  13      167.50      182.43     17.18 o 
 -14   3  13       17.75       16.48      7.41 o 
 -13   3  13        4.04       12.28     10.90 o 
 -12   3  13        3.34       -8.77      9.42 o 
 -11   3  13        8.30       11.15     12.76 o 
 -10   3  13      183.30      181.70     28.58 o 
  -9   3  13       41.16       50.05     12.37 o 
  -8   3  13      122.53      120.94     17.77 o 
  -7   3  13      157.60      137.18     15.00 o 
  -6   3  13       91.40       93.46     11.53 o 
  -5   3  13       10.22       18.91      6.04 o 
  -4   3  13      581.86      550.48     14.61 o 
  -3   3  13     1536.58     1427.50     21.04 o 
  -2   3  13      287.40      289.97     19.20 o 
  -1   3  13     1327.11     1309.83     25.54 o 
   0   3  13       70.36       54.38      4.17 o 
   1   3  13        0.67        0.43      2.68 o 
   2   3  13       31.11       40.18      5.35 o 
   3   3  13      128.18      121.89      7.74 o 
   4   3  13       31.74       30.79      7.77 o 
   5   3  13       37.53       46.01      6.56 o 
   6   3  13       50.55       77.22     11.49 o 
   7   3  13      124.43      138.58     14.85 o 
   8   3  13       25.35       20.00      9.43 o 
 -14   4  13       34.48       47.41     17.51 o 
 -13   4  13       50.39       48.35      9.12 o 
 -12   4  13        2.63       15.83     10.36 o 
 -11   4  13       25.55       22.07     10.70 o 
 -10   4  13        9.68       -9.15     15.89 o 
  -9   4  13      243.32      225.34     17.23 o 
  -8   4  13        1.22       -3.90      8.72 o 
  -7   4  13        0.01        7.56      8.46 o 
  -6   4  13       34.17       18.48      6.48 o 
  -5   4  13      610.91      626.32     17.23 o 
  -4   4  13     1694.45     1593.11     21.13 o 
  -3   4  13      123.03       91.62      5.96 o 
  -2   4  13      165.73      139.80      6.06 o 
  -1   4  13      305.53      318.04      8.51 o 
   0   4  13      422.48      449.45      9.97 o 
   1   4  13       18.49       15.17      3.19 o 
   2   4  13       28.04       14.57      3.89 o 
   3   4  13        1.32       16.43      4.55 o 
   4   4  13       16.83        9.31      8.21 o 
   5   4  13       30.39       29.94      8.67 o 
   6   4  13       13.54       13.50      8.17 o 
   7   4  13       46.38       44.86     12.91 o 
   8   4  13      105.48      128.98     14.86 o 
 -14   5  13        9.39       21.48      7.43 o 
 -13   5  13       86.07      104.96     11.45 o 
 -12   5  13       92.96      113.34     17.26 o 
 -11   5  13       10.62       26.56     10.60 o 
 -10   5  13      151.00      142.36     15.14 o 
  -9   5  13        0.30       10.93     17.27 o 
  -8   5  13      517.60      508.65     21.63 o 
  -7   5  13      417.35      383.50     35.43 o 
  -6   5  13       89.47       76.60      6.53 o 
  -5   5  13       56.42       58.81      5.04 o 
  -4   5  13      136.53      125.97      6.33 o 
  -3   5  13        0.22        2.07      3.19 o 
  -2   5  13      270.59      260.30      7.99 o 
  -1   5  13        0.01       -0.59      2.64 o 
   0   5  13       64.32       56.49      4.73 o 
   1   5  13      127.14      119.90      7.36 o 
   2   5  13      108.85       96.46      8.06 o 
   3   5  13      351.51      347.65     15.66 o 
   4   5  13       45.42       36.56     10.96 o 
   5   5  13      136.43      138.88     13.25 o 
   6   5  13       56.97       53.75     10.01 o 
   7   5  13       29.31       25.39      9.25 o 
 -13   6  13       99.53      108.63     11.60 o 
 -12   6  13       41.93       40.51      9.94 o 
 -11   6  13        4.83       12.10     10.17 o 
 -10   6  13      225.79      192.78     16.84 o 
  -9   6  13        2.06        9.87     16.56 o 
  -8   6  13       21.40       31.12     10.29 o 
  -7   6  13       57.83       90.96     12.14 o 
  -6   6  13        3.33        6.27      5.84 o 
  -5   6  13       17.43       17.19      3.83 o 
  -4   6  13        0.04        0.70      3.06 o 
  -3   6  13      165.94      155.14      7.45 o 
  -2   6  13        6.90        5.21      3.42 o 
  -1   6  13       57.84       52.09      6.16 o 
   0   6  13      666.45      607.16     15.60 o 
   1   6  13      209.07      239.26     10.34 o 
   2   6  13      823.94      779.27     27.86 o 
   3   6  13       47.14       50.96     12.96 o 
   4   6  13      118.63      116.66     11.82 o 
   5   6  13       46.94       39.31      9.04 o 
   6   6  13        0.00       -3.18      6.16 o 
   7   6  13        0.03        7.20     11.53 o 
 -13   7  13        0.00        9.40      8.01 o 
 -12   7  13       46.04       56.54      9.29 o 
 -11   7  13      193.67      203.33     21.79 o 
 -10   7  13       14.98       11.08      6.12 o 
  -9   7  13        0.03        6.23      5.25 o 
  -8   7  13       48.23       57.67      8.11 o 
  -7   7  13      197.24      178.82     32.91 o 
  -6   7  13      208.29      227.68     11.92 o 
  -5   7  13       78.74       70.04      6.67 o 
  -4   7  13       83.26       82.32      6.16 o 
  -3   7  13       17.87       18.79      4.62 o 
  -2   7  13        2.14        0.18      3.76 o 
  -1   7  13       59.24       59.29      6.45 o 
   0   7  13      122.21      124.91      8.91 o 
   1   7  13      137.78      163.50     12.09 o 
   2   7  13      128.52      163.74     19.71 o 
   3   7  13       92.43       97.71     16.27 o 
   4   7  13        3.35        7.08     18.16 o 
   5   7  13       30.59       12.52      9.73 o 
   6   7  13       53.29       53.77      9.64 o 
   7   7  13       10.91       12.78      8.62 o 
 -12   8  13       20.08       21.55     11.33 o 
 -11   8  13      150.44      152.04     12.75 o 
 -10   8  13      109.29      111.20     20.87 o 
  -9   8  13       38.14       40.68      7.81 o 
  -8   8  13       11.65       11.69      6.44 o 
  -7   8  13        0.25       -2.31      4.50 o 
  -6   8  13       72.61       90.99      9.98 o 
  -5   8  13       59.83       54.28      6.95 o 
  -4   8  13       24.50       21.99      4.65 o 
  -3   8  13      223.05      205.34      8.58 o 
  -2   8  13       10.92       20.52      3.71 o 
  -1   8  13      257.31      198.85     10.08 o 
   0   8  13      379.27      360.40     14.92 o 
   1   8  13       27.71       27.05      6.93 o 
   2   8  13        1.10        1.23      5.32 o 
   3   8  13        6.68        6.78     13.56 o 
   4   8  13        8.83        5.87      6.10 o 
   5   8  13       14.89        5.49     12.12 o 
   6   8  13       10.71        8.53      7.39 o 
 -12   9  13        0.13       20.49      7.80 o 
 -11   9  13        7.24        6.26      6.75 o 
 -10   9  13        1.01       11.45      6.85 o 
  -9   9  13        0.63        5.40      5.17 o 
  -8   9  13       92.01       85.39      9.54 o 
  -7   9  13      165.22      143.73     13.63 o 
  -6   9  13       81.40      116.49     17.37 o 
  -5   9  13       82.88      103.61      7.98 o 
  -4   9  13       27.75       19.33      5.76 o 
  -3   9  13        1.25        1.11      3.53 o 
  -2   9  13       75.23       65.74      5.98 o 
  -1   9  13      264.28      281.44     11.43 o 
   0   9  13        0.00       -2.01      5.18 o 
   1   9  13        2.65        6.87      5.33 o 
   2   9  13       75.16       63.81     11.90 o 
   3   9  13      211.54      178.82     14.29 o 
   4   9  13      169.96      191.11     33.34 o 
   5   9  13       75.35       98.16     12.02 o 
 -11  10  13      194.09      241.72     60.43 o 
 -10  10  13        6.83       18.23      8.58 o 
  -9  10  13      272.40      285.71     25.06 o 
  -8  10  13       61.38       47.71     12.79 o 
  -7  10  13        0.06       -2.04      6.15 o 
  -6  10  13       65.44       55.35     10.87 o 
  -5  10  13        5.18        6.56      4.30 o 
  -4  10  13       60.83       62.01     10.01 o 
  -3  10  13        5.36        6.24      3.81 o 
  -2  10  13      200.97      196.95      9.19 o 
  -1  10  13       19.35       20.02      6.26 o 
   0  10  13        0.55        2.67      5.19 o 
   1  10  13       53.10       53.68      8.76 o 
   2  10  13        5.81       19.98      6.96 o 
   3  10  13      124.72      125.55     12.46 o 
   4  10  13        3.44        6.11      6.67 o 
   5  10  13       61.37       72.15     10.83 o 
 -10  11  13      146.13      143.80     21.94 o 
  -9  11  13     1350.84     1253.10     55.39 o 
  -8  11  13      227.26      193.38     23.92 o 
  -7  11  13        9.69       -4.34      7.16 o 
  -6  11  13       35.18      163.40     14.31 o 
  -5  11  13       52.16       61.79      7.26 o 
  -4  11  13       33.70       24.45      6.00 o 
  -3  11  13        1.15        1.99      3.98 o 
  -2  11  13        0.05       -2.84      6.57 o 
  -1  11  13       83.61       91.91     13.13 o 
   0  11  13       71.71       69.60     17.04 o 
   1  11  13       48.52       43.37      8.15 o 
   2  11  13      154.67      149.34     13.50 o 
   3  11  13        3.98       -2.27      6.45 o 
   4  11  13        1.59        3.83     10.89 o 
  -9  12  13       65.85       47.04     13.74 o 
  -8  12  13       22.82       27.67     11.80 o 
  -7  12  13        8.53       18.29      9.92 o 
  -6  12  13       71.48       86.96     36.16 o 
  -5  12  13       10.33       32.99     16.09 o 
  -4  12  13       42.95       43.89     14.58 o 
  -3  12  13       54.56       73.59     12.62 o 
  -2  12  13       50.70       61.15      9.25 o 
  -1  12  13       27.68       21.06      6.33 o 
   0  12  13        5.03        9.11      6.08 o 
   1  12  13      363.80      334.65     16.55 o 
   2  12  13        4.38       -3.72     11.39 o 
   3  12  13       13.31       12.35      9.54 o 
  -7  13  13       10.33        9.26      8.52 o 
  -6  13  13        0.77       10.31      9.78 o 
  -5  13  13        1.21       11.87      6.61 o 
  -4  13  13       57.72       64.66     10.97 o 
  -3  13  13      420.15      479.35     34.92 o 
  -2  13  13       12.46       40.95     15.08 o 
  -1  13  13        0.47        8.83      9.21 o 
   0  13  13      193.75      209.95     15.34 o 
   1  13  13       63.07       55.25      9.51 o 
 -14   0  14        9.04       15.31     16.05 o 
 -13   0  14        3.59       20.93     16.32 o 
 -12   0  14       25.43       16.94     15.72 o 
 -11   0  14        0.15       24.19     14.69 o 
 -10   0  14      234.39      251.37     26.52 o 
  -9   0  14       81.21       60.92     17.15 o 
  -8   0  14        0.23      -11.63     11.63 o 
  -7   0  14      482.73      449.89     28.64 o 
  -6   0  14     2064.91     1980.21     57.64 o 
  -5   0  14     1443.07     1555.93     33.90 o 
  -4   0  14        3.18        7.19      5.99 o 
  -3   0  14        1.61        4.25      4.91 o 
  -2   0  14       12.14       25.28      7.96 o 
  -1   0  14        0.62       -1.00      4.52 o 
   0   0  14     1648.01     1475.61     30.71 o 
   1   0  14      426.43      363.98     14.04 o 
   2   0  14        9.34       17.56     16.80 o 
   3   0  14      254.48      185.18     16.44 o 
   4   0  14       14.31       29.42     22.16 o 
   5   0  14        4.36        3.02      6.68 o 
   6   0  14      587.00      539.51     25.66 o 
   7   0  14        7.97        4.74      7.41 o 
   8   0  14      141.02      165.19     18.76 o 
 -14   1  14       27.13       51.99     13.01 o 
 -13   1  14       17.78       27.26     12.30 o 
 -12   1  14        9.23        7.92     11.13 o 
 -11   1  14      345.35      375.48     22.42 o 
 -10   1  14       23.39       41.33     11.69 o 
  -9   1  14        3.38       -6.66      9.16 o 
  -8   1  14        0.05       -0.34     10.18 o 
  -7   1  14        0.12        8.77      8.49 o 
  -6   1  14     1636.90     1529.67     34.93 o 
  -5   1  14      279.11      257.66     13.18 o 
  -4   1  14      105.05      104.77      7.34 o 
  -3   1  14        1.26       -1.78      3.31 o 
  -2   1  14       11.24       17.77      3.36 o 
  -1   1  14       19.08       25.79      3.34 o 
   0   1  14      255.96      273.82     11.10 o 
   1   1  14      561.02      498.10     11.42 o 
   2   1  14      219.57      225.36     16.01 o 
   3   1  14       65.46       65.60     10.59 o 
   4   1  14       67.58       64.95      8.04 o 
   5   1  14        1.04        5.51      4.96 o 
   6   1  14        0.34       -0.34      5.08 o 
   7   1  14       12.55       23.32      7.00 o 
   8   1  14       71.28       77.02     15.67 o 
 -14   2  14       63.59       68.62     29.21 o 
 -13   2  14      111.69      107.28     15.71 o 
 -12   2  14        2.89       -7.97      9.64 o 
 -11   2  14       11.50       23.28     11.06 o 
 -10   2  14       73.41       69.97     13.20 o 
  -9   2  14      243.39      230.68     24.60 o 
  -8   2  14      616.96      541.55     22.48 o 
  -7   2  14      453.53      423.29     20.06 o 
  -6   2  14      894.09      860.17     25.64 o 
  -5   2  14      263.25      256.66     13.88 o 
  -4   2  14      207.76      213.74      9.13 o 
  -3   2  14      109.60      107.29      6.31 o 
  -2   2  14       45.65       37.09      3.84 o 
  -1   2  14      542.89      483.08     10.64 o 
   0   2  14       38.04       27.10      3.63 o 
   1   2  14      221.39      181.78      7.42 o 
   2   2  14      252.29      214.37     10.50 o 
   3   2  14       17.09       19.34      5.28 o 
   4   2  14        0.48       -0.33      4.29 o 
   5   2  14       28.58       35.43      7.00 o 
   6   2  14        1.01       12.34      7.02 o 
   7   2  14       60.61       72.01     12.35 o 
 -14   3  14       26.90       32.00     12.11 o 
 -13   3  14       43.97       43.55     12.51 o 
 -12   3  14      102.15      122.02     15.55 o 
 -11   3  14       18.88       25.58     11.18 o 
 -10   3  14        2.48        2.54     10.25 o 
  -9   3  14        0.55       11.99     10.27 o 
  -8   3  14        0.04       -1.44      8.97 o 
  -7   3  14        1.05        7.79      8.79 o 
  -6   3  14        7.78        1.92      6.02 o 
  -5   3  14     1089.17     1124.68     23.29 o 
  -4   3  14       47.80       47.60      5.36 o 
  -3   3  14       75.38       74.49      5.64 o 
  -2   3  14       84.17       84.18      5.05 o 
  -1   3  14      405.23      419.14     13.09 o 
   0   3  14      113.80       93.70      5.32 o 
   1   3  14      700.19      623.10     19.67 o 
   2   3  14        0.35       -1.67      4.38 o 
   3   3  14        9.48       33.74     27.98 o 
   4   3  14       73.91       72.33     14.12 o 
   5   3  14        0.54        3.10      6.38 o 
   6   3  14      498.93      522.79     32.85 o 
   7   3  14      114.24      118.73     14.35 o 
 -14   4  14       34.89       39.59      9.10 o 
 -13   4  14       45.63       62.14     12.94 o 
 -12   4  14       10.05       17.11     11.73 o 
 -11   4  14       19.03       15.95     10.70 o 
 -10   4  14      221.91      205.62     17.25 o 
  -9   4  14       83.06       86.51     13.48 o 
  -8   4  14        0.06       11.11     10.58 o 
  -7   4  14       14.55       15.57      8.90 o 
  -6   4  14       29.16       22.36      6.73 o 
  -5   4  14      385.63      363.79     11.17 o 
  -4   4  14      182.41      170.29      6.94 o 
  -3   4  14      416.20      403.87     10.22 o 
  -2   4  14        3.58        0.93      3.01 o 
  -1   4  14      536.10      483.28     10.40 o 
   0   4  14      149.01      137.42      6.00 o 
   1   4  14       60.77       60.66      4.99 o 
   2   4  14       57.25       44.56      5.26 o 
   3   4  14      274.81      272.54     15.38 o 
   4   4  14      444.82      430.67     18.86 o 
   5   4  14        1.56        6.15      7.03 o 
   6   4  14       61.05       65.30     11.52 o 
   7   4  14       41.38       45.60     10.49 o 
 -13   5  14        3.92        4.72      6.13 o 
 -12   5  14        1.57        2.04     13.68 o 
 -11   5  14       18.50       18.11     11.04 o 
 -10   5  14        2.09       -3.19      9.46 o 
  -9   5  14        3.86        6.27     16.70 o 
  -8   5  14      131.37      162.46     15.01 o 
  -7   5  14       88.29       89.42     12.21 o 
  -6   5  14        1.97        6.48      4.29 o 
  -5   5  14      359.58      368.39     14.23 o 
  -4   5  14      276.98      324.54      9.43 o 
  -3   5  14        0.50        3.48      3.04 o 
  -2   5  14       94.70       92.73      5.88 o 
  -1   5  14      597.99      576.12     11.42 o 
   0   5  14       23.40       36.92      4.77 o 
   1   5  14     1327.87     1244.19     23.65 o 
   2   5  14       12.08        8.76      7.92 o 
   3   5  14        0.06        1.75      5.87 o 
   4   5  14       25.50       37.08     14.14 o 
   5   5  14       53.28       49.70     10.15 o 
   6   5  14       58.16       79.20     12.46 o 
   7   5  14       21.48       37.26     13.13 o 
 -13   6  14        5.05       20.70      9.89 o 
 -12   6  14       11.23       14.59      7.72 o 
 -11   6  14       69.11       67.51     11.35 o 
 -10   6  14       18.32       45.68     11.89 o 
  -9   6  14        2.65       -7.98      8.64 o 
  -8   6  14      117.35      127.97     14.20 o 
  -7   6  14       21.44       22.79      9.69 o 
  -6   6  14      298.12      286.96     17.42 o 
  -5   6  14       34.54       24.74      4.89 o 
  -4   6  14       69.25       68.66      5.60 o 
  -3   6  14       56.93       51.77      5.24 o 
  -2   6  14      528.64      528.75     11.29 o 
  -1   6  14      275.32      254.42     10.39 o 
   0   6  14       13.77       16.55      5.87 o 
   1   6  14        0.49       -1.82      4.56 o 
   2   6  14      158.15      167.16     13.67 o 
   3   6  14        0.01        4.29      5.52 o 
   4   6  14       13.43       11.31      6.90 o 
   5   6  14        6.32       12.65      8.21 o 
   6   6  14      183.82      183.68     16.03 o 
 -13   7  14       22.69       25.85      9.33 o 
 -12   7  14      127.02      112.95     11.85 o 
 -11   7  14       24.61       46.23     16.12 o 
 -10   7  14       78.16       52.66      8.66 o 
  -9   7  14        9.79       17.02      7.44 o 
  -8   7  14       14.99       17.72      9.71 o 
  -7   7  14       14.25        7.68      9.68 o 
  -6   7  14       13.05        3.21      8.34 o 
  -5   7  14      316.73      330.70     18.74 o 
  -4   7  14        5.77        7.58      3.76 o 
  -3   7  14      195.02      191.43      9.00 o 
  -2   7  14       55.05       69.39      6.34 o 
  -1   7  14      352.11      375.27     21.25 o 
   0   7  14      349.10      327.66     14.55 o 
   1   7  14       60.81       64.32      8.86 o 
   2   7  14       29.71       42.48      8.11 o 
   3   7  14        0.08       11.37      6.25 o 
   4   7  14       31.59       24.97      7.69 o 
   5   7  14      186.65      203.63     16.22 o 
   6   7  14      386.34      419.55     19.87 o 
 -12   8  14       26.12       44.38     20.65 o 
 -11   8  14       31.30       27.10      8.03 o 
 -10   8  14       26.54       15.44     11.60 o 
  -9   8  14        0.10        5.87      5.93 o 
  -8   8  14       16.07       17.27      6.77 o 
  -7   8  14       50.43       44.20      7.72 o 
  -6   8  14       47.03       35.49      5.99 o 
  -5   8  14       44.43       60.95      6.60 o 
  -4   8  14       83.91       98.73     12.92 o 
  -3   8  14        6.31        4.33      3.46 o 
  -2   8  14        1.51        6.90      4.32 o 
  -1   8  14      401.26      388.56     15.70 o 
   0   8  14      397.49      406.94     16.07 o 
   1   8  14       34.82       43.70      7.92 o 
   2   8  14       32.68       18.26      6.78 o 
   3   8  14       10.06        0.35      6.28 o 
   4   8  14        3.65        4.42     12.91 o 
   5   8  14       72.67       68.97     10.67 o 
 -11   9  14      274.62      298.31     24.81 o 
 -10   9  14        0.00        7.44     11.80 o 
  -9   9  14        2.01       34.85     10.08 o 
  -8   9  14       85.51       74.03     14.08 o 
  -7   9  14       61.49       49.73      9.74 o 
  -6   9  14       18.16        5.78      9.33 o 
  -5   9  14       62.21       85.10      7.44 o 
  -4   9  14        9.17        6.82      4.08 o 
  -3   9  14        9.83        4.68      3.88 o 
  -2   9  14      128.24      118.31     10.37 o 
  -1   9  14       98.85      104.94     10.14 o 
   0   9  14      429.31      396.21     16.21 o 
   1   9  14        0.32       11.42      6.61 o 
   2   9  14        1.50       10.58      6.07 o 
   3   9  14        9.50        3.89      8.47 o 
   4   9  14        5.31       16.70      7.39 o 
   5   9  14       39.41       34.60     18.56 o 
 -10  10  14        8.79       21.76     10.45 o 
  -9  10  14       25.82        8.15      8.70 o 
  -8  10  14      192.14      198.81     16.88 o 
  -7  10  14       34.12       42.59     11.41 o 
  -6  10  14       47.38       50.92      9.60 o 
  -5  10  14        0.09       -3.44      5.25 o 
  -4  10  14        0.88        4.93      5.68 o 
  -3  10  14       11.82        9.35      6.04 o 
  -2  10  14      379.10      382.07     20.27 o 
  -1  10  14        8.73       11.39      6.03 o 
   0  10  14       15.63       17.20      6.74 o 
   1  10  14      305.97      315.71     15.58 o 
   2  10  14      304.25      304.25     15.92 o 
   3  10  14        0.16       16.28      6.97 o 
   4  10  14        4.90        4.16      6.47 o 
  -9  11  14        1.92       15.73      9.37 o 
  -8  11  14       23.29       31.66     11.27 o 
  -7  11  14       16.66       11.16      8.85 o 
  -6  11  14       37.44       59.01     27.21 o 
  -5  11  14      111.42      140.69     15.19 o 
  -4  11  14       10.63        7.88      5.01 o 
  -3  11  14        9.76        1.95      5.94 o 
  -2  11  14        9.92       12.46      6.12 o 
  -1  11  14       23.77       30.28      7.70 o 
   0  11  14        0.90       -2.27      5.70 o 
   1  11  14        3.17        6.84      9.82 o 
   2  11  14       35.85       36.48      9.78 o 
   3  11  14      183.93      203.26     15.81 o 
  -8  12  14        0.00        1.96      7.51 o 
  -7  12  14       15.83        6.20      9.44 o 
  -6  12  14      203.05      419.92     25.26 o 
  -5  12  14       25.58      113.39     58.48 o 
  -4  12  14       59.23       59.18      9.98 o 
  -3  12  14       18.62        4.51     13.76 o 
  -2  12  14       24.45       37.60     10.50 o 
  -1  12  14       48.64       41.21      7.50 o 
   0  12  14      715.82      703.81     48.25 o 
   1  12  14      542.43      565.31     21.17 o 
  -6  13  14      118.65      310.27     21.04 o 
  -5  13  14       82.86      211.82     17.85 o 
  -4  13  14        0.61       23.18     10.46 o 
  -3  13  14       13.93       51.38     10.49 o 
  -2  13  14      102.56      120.33     22.76 o 
  -1  13  14       39.11       47.65     10.50 o 
 -14   1  15       87.28       87.80     15.38 o 
 -13   1  15        1.16       10.60     14.90 o 
 -12   1  15      266.19      256.95     20.88 o 
 -11   1  15      196.72      195.83     18.17 o 
 -10   1  15       34.08       59.82     19.35 o 
  -9   1  15      104.95       90.86     13.64 o 
  -8   1  15      114.22       99.23     13.19 o 
  -7   1  15      132.40      137.61     13.70 o 
  -6   1  15     1493.15     1366.24     33.05 o 
  -5   1  15     1632.28     1568.37     28.60 o 
  -4   1  15        8.25        7.49      4.47 o 
  -3   1  15      179.22      160.04      8.75 o 
  -2   1  15      112.44       98.29      5.59 o 
  -1   1  15       10.23        8.96      3.40 o 
   0   1  15      609.41      506.62     12.81 o 
   1   1  15      265.57      230.53     10.93 o 
   2   1  15       49.87       45.99      7.44 o 
   3   1  15       11.89       11.42      5.37 o 
   4   1  15      358.84      400.98     15.10 o 
   5   1  15      135.93      139.67     11.23 o 
   6   1  15        3.45        8.44     11.57 o 
   7   1  15       17.54       23.36      7.50 o 
 -14   2  15        0.08       20.65     11.18 o 
 -13   2  15        3.20       11.91     18.26 o 
 -12   2  15        6.58        6.78     12.84 o 
 -11   2  15        1.70       17.19     11.34 o 
 -10   2  15       10.67       22.29     10.92 o 
  -9   2  15        0.01        8.86     24.37 o 
  -8   2  15       63.01       54.83     11.41 o 
  -7   2  15      543.75      566.66     22.46 o 
  -6   2  15      387.59      384.53     18.77 o 
  -5   2  15      562.94      490.13     15.90 o 
  -4   2  15        0.88       -0.97      3.66 o 
  -3   2  15       45.93       47.90      4.13 o 
  -2   2  15      129.78      132.36      5.97 o 
  -1   2  15      106.81      108.98      5.33 o 
   0   2  15      212.74      203.05      8.94 o 
   1   2  15       42.11       33.50      6.02 o 
   2   2  15      121.47      128.74     11.04 o 
   3   2  15        0.40        2.07      4.11 o 
   4   2  15       19.45       21.23      6.22 o 
   5   2  15       10.73       10.88      5.65 o 
   6   2  15      153.20      173.96     12.84 o 
   7   2  15        6.15       18.96     10.86 o 
 -14   3  15        0.59       13.21     11.12 o 
 -13   3  15       31.42       20.11     11.34 o 
 -12   3  15        1.70        3.91     10.60 o 
 -11   3  15      319.00      362.96     21.79 o 
 -10   3  15       63.51       54.91     12.67 o 
  -9   3  15       77.54      103.12     14.61 o 
  -8   3  15       70.43       66.81     12.11 o 
  -7   3  15        2.40        6.02     17.57 o 
  -6   3  15       42.68       39.87      7.46 o 
  -5   3  15       37.68       38.63      7.24 o 
  -4   3  15       80.33       92.07      7.06 o 
  -3   3  15        0.69        5.74      2.82 o 
  -2   3  15       35.39       39.32      3.99 o 
  -1   3  15       51.76       62.18      5.15 o 
   0   3  15        0.03        1.33      3.91 o 
   1   3  15        3.21        7.88      3.89 o 
   2   3  15      262.57      265.91     12.55 o 
   3   3  15       77.36       76.35      8.16 o 
   4   3  15      192.04      185.20     11.30 o 
   5   3  15        2.71       -2.08      6.63 o 
   6   3  15      453.60      515.15     22.81 o 
   7   3  15        9.01       23.32     10.06 o 
 -13   4  15        6.95       32.05     16.72 o 
 -12   4  15       20.18        0.29     16.16 o 
 -11   4  15        1.31        9.73     10.99 o 
 -10   4  15       43.67       61.61     12.95 o 
  -9   4  15      138.16      136.96     16.87 o 
  -8   4  15       71.71       92.58     13.25 o 
  -7   4  15       58.40       70.66     17.88 o 
  -6   4  15      121.10      116.00     10.05 o 
  -5   4  15      427.15      408.59     12.40 o 
  -4   4  15        0.07        9.10      4.08 o 
  -3   4  15       55.50       68.23      5.54 o 
  -2   4  15       11.02       14.48      3.29 o 
  -1   4  15      676.64      662.54     13.75 o 
   0   4  15       89.91      103.74      7.12 o 
   1   4  15        1.57       18.67      6.05 o 
   2   4  15        0.63        2.73      6.04 o 
   3   4  15       26.35       31.13      9.54 o 
   4   4  15        6.91        6.12      7.47 o 
   5   4  15        4.42       -2.41     17.57 o 
   6   4  15      211.54      219.56     17.77 o 
 -13   5  15      116.19      116.05     16.64 o 
 -12   5  15        7.01       16.14     11.06 o 
 -11   5  15       15.95       19.04     11.27 o 
 -10   5  15      183.76      215.02     36.13 o 
  -9   5  15        4.05        6.55      9.97 o 
  -8   5  15       36.54       37.73     15.26 o 
  -7   5  15      141.24      132.70     13.97 o 
  -6   5  15       57.29       50.78      6.90 o 
  -5   5  15      154.05      163.65      8.90 o 
  -4   5  15      200.30      211.23      7.94 o 
  -3   5  15        6.34        5.39      4.55 o 
  -2   5  15        5.84        8.29      3.40 o 
  -1   5  15       96.10       91.63      6.65 o 
   0   5  15      319.79      292.05     14.09 o 
   1   5  15      112.48      115.60     11.35 o 
   2   5  15       13.48       22.22      7.33 o 
   3   5  15        5.88       20.93      7.40 o 
   4   5  15      139.65      191.29     22.85 o 
   5   5  15        2.54       18.08      8.23 o 
   6   5  15       19.54       34.90      9.57 o 
 -13   6  15       74.13       91.19     13.26 o 
 -12   6  15        5.76        6.78      6.97 o 
 -11   6  15        1.90       12.38     10.65 o 
 -10   6  15       26.05       30.24     14.97 o 
  -9   6  15       27.40       40.06     11.25 o 
  -8   6  15        2.04        2.21      9.18 o 
  -7   6  15       56.28       33.77     12.24 o 
  -6   6  15      126.99      118.94     10.51 o 
  -5   6  15       12.35       20.88      5.21 o 
  -4   6  15       52.91       53.14      5.87 o 
  -3   6  15       10.68        9.53      3.59 o 
  -2   6  15        0.97        3.43      4.00 o 
  -1   6  15       19.81       11.88      6.04 o 
   0   6  15       39.08       44.90      8.62 o 
   1   6  15      115.56      102.68     10.60 o 
   2   6  15       37.95       37.82      8.31 o 
   3   6  15       28.51       35.23      8.49 o 
   4   6  15      236.49      247.20     16.76 o 
   5   6  15      112.82      104.06     13.17 o 
   6   6  15       20.58       30.53      9.50 o 
 -12   7  15        3.31        9.56      7.26 o 
 -11   7  15       71.98       71.86     10.20 o 
 -10   7  15       16.20       15.57      6.75 o 
  -9   7  15        0.39        5.67      9.81 o 
  -8   7  15       25.63       42.23     11.25 o 
  -7   7  15       11.17        6.77      9.31 o 
  -6   7  15       11.89       29.44     10.45 o 
  -5   7  15       10.47        3.74      5.99 o 
  -4   7  15       86.07       99.30      7.78 o 
  -3   7  15       10.36       13.45      4.57 o 
  -2   7  15       99.34      108.50      9.91 o 
  -1   7  15      195.23      196.69     11.88 o 
   0   7  15      284.17      257.99     13.65 o 
   1   7  15       29.21       30.93      7.34 o 
   2   7  15       22.57       27.57      7.45 o 
   3   7  15        0.05        5.58     10.12 o 
   4   7  15       98.44      113.21     12.93 o 
   5   7  15       29.78       67.73     11.01 o 
 -12   8  15      299.48      323.15     32.35 o 
 -11   8  15      119.92      163.00     14.35 o 
 -10   8  15       24.92       20.84      7.62 o 
  -9   8  15       93.01       93.39     11.22 o 
  -8   8  15      318.25      317.81     17.80 o 
  -7   8  15      129.01      129.70     10.94 o 
  -6   8  15      133.64      123.65     10.34 o 
  -5   8  15        0.08       -3.42      3.98 o 
  -4   8  15        2.02        4.74      4.49 o 
  -3   8  15        1.37        2.06      3.63 o 
  -2   8  15       15.91       16.02      6.10 o 
  -1   8  15      327.14      305.42     14.40 o 
   0   8  15      415.77      393.34     16.48 o 
   1   8  15       19.59       20.36      6.83 o 
   2   8  15       91.37       87.40     10.74 o 
   3   8  15        8.99        9.25     11.39 o 
   4   8  15        6.18       15.38     11.67 o 
   5   8  15      191.76      229.62     16.33 o 
 -11   9  15      222.80      267.17     44.85 o 
 -10   9  15       46.17       59.16      8.95 o 
  -9   9  15       13.86       42.21      8.53 o 
  -8   9  15       12.18        3.06      6.48 o 
  -7   9  15        6.21       -6.14     11.71 o 
  -6   9  15       10.22        6.04      6.92 o 
  -5   9  15       23.34       21.40      6.49 o 
  -4   9  15       48.69       55.09      6.54 o 
  -3   9  15      286.82      290.99     11.33 o 
  -2   9  15       82.30       74.74     15.48 o 
  -1   9  15      504.97      527.75     18.68 o 
   0   9  15      256.63      254.06     16.74 o 
   1   9  15        1.89        4.52      7.83 o 
   2   9  15       22.08       32.94      8.19 o 
   3   9  15        2.45       -1.81      8.40 o 
   4   9  15       11.55       19.06     18.94 o 
 -10  10  15      774.64      834.24     44.27 o 
  -9  10  15       76.53       79.99     17.09 o 
  -8  10  15        2.68       -4.70      9.15 o 
  -7  10  15      195.47      193.56     20.57 o 
  -6  10  15        0.83        5.26      5.70 o 
  -5  10  15      507.44      580.38     22.67 o 
  -4  10  15      103.18      118.69     15.64 o 
  -3  10  15      241.59      222.65     13.28 o 
  -2  10  15      232.09      232.95     13.27 o 
  -1  10  15        0.05        2.98      7.97 o 
   0  10  15      104.02      112.85     11.69 o 
   1  10  15      291.76      318.49     16.48 o 
   2  10  15       27.13       36.82      8.69 o 
   3  10  15       28.19       38.72     14.39 o 
  -9  11  15        5.68       11.13      7.81 o 
  -8  11  15       54.95       40.38     13.09 o 
  -7  11  15       35.28       31.32     11.57 o 
  -6  11  15       73.05       65.90      9.33 o 
  -5  11  15      207.25      236.56     12.00 o 
  -4  11  15       40.49       33.91     11.83 o 
  -3  11  15       53.83       65.19     11.35 o 
  -2  11  15       40.38       45.08      8.49 o 
  -1  11  15       13.30       22.95      9.97 o 
   0  11  15        7.03        5.14      7.34 o 
   1  11  15      245.47      266.39     16.22 o 
   2  11  15        8.51        8.12     10.63 o 
  -7  12  15        0.30       -2.71      8.10 o 
  -6  12  15        0.78       -0.97      7.68 o 
  -4  12  15      131.40      182.63     44.29 o 
  -3  12  15       26.27       47.26     10.47 o 
  -2  12  15       14.94       16.13      6.50 o 
  -1  12  15       25.61       39.86      8.11 o 
   0  12  15       96.89      101.72     11.90 o 
 -14   0  16       59.09       99.72     22.55 o 
 -13   0  16        1.92       -8.88     13.24 o 
 -12   0  16       34.18       30.58     16.55 o 
 -11   0  16      117.39      101.98     22.06 o 
 -10   0  16      712.83      677.72     36.91 o 
  -9   0  16      550.19      496.20     31.20 o 
  -8   0  16       12.34       17.20     15.17 o 
  -7   0  16      431.53      397.73     28.39 o 
  -6   0  16      121.73      112.12     17.87 o 
  -5   0  16      179.42      159.10     13.14 o 
  -4   0  16      265.74      305.82     15.19 o 
  -3   0  16      181.63      194.00     21.90 o 
  -2   0  16      645.65      557.88     29.98 o 
  -1   0  16     1498.30     1332.24     27.30 o 
   0   0  16      457.89      443.49     16.03 o 
   1   0  16        0.06        1.34     11.46 o 
   2   0  16        0.09       -0.92     14.18 o 
   3   0  16       23.45       20.49      8.71 o 
   4   0  16     1139.44     1271.22     41.36 o 
   5   0  16      191.55      234.68     25.65 o 
   6   0  16        6.21       19.54     19.36 o 
 -14   1  16      108.22      121.85     34.50 o 
 -13   1  16       30.25       27.31     12.56 o 
 -12   1  16       12.80       22.44     12.18 o 
 -11   1  16      347.98      380.46     22.36 o 
 -10   1  16      137.92      164.45     17.74 o 
  -9   1  16       30.81       31.09     11.81 o 
  -8   1  16       67.09       56.36     11.93 o 
  -7   1  16        4.33        9.47      9.64 o 
  -6   1  16      133.87      126.04     13.43 o 
  -5   1  16      294.51      292.94     19.16 o 
  -4   1  16        2.92        0.66      4.02 o 
  -3   1  16       55.77       63.72      5.53 o 
  -2   1  16        2.69        4.62      3.59 o 
  -1   1  16       48.81       50.71      5.41 o 
   0   1  16       79.58       70.47      6.75 o 
   1   1  16        3.02        5.20      4.86 o 
   2   1  16        0.04       -2.31      4.40 o 
   3   1  16       79.51      102.43      9.92 o 
   4   1  16       86.55       94.15     11.44 o 
   5   1  16        4.07       12.17      8.90 o 
   6   1  16       33.88       37.31      9.41 o 
 -14   2  16      150.56      149.27     17.97 o 
 -13   2  16       35.70       55.85     18.06 o 
 -12   2  16      148.69      136.14     29.40 o 
 -11   2  16      195.99      217.65     19.71 o 
 -10   2  16       40.22       35.92     13.77 o 
  -9   2  16       23.05       11.02     10.70 o 
  -8   2  16     1020.85      939.28     29.53 o 
  -7   2  16       92.73       84.12     26.91 o 
  -6   2  16      192.56      207.16     12.35 o 
  -5   2  16       10.66        6.61      7.81 o 
  -4   2  16       32.45       46.73      5.07 o 
  -3   2  16       64.04       70.08      5.83 o 
  -2   2  16       76.77       62.03      5.76 o 
  -1   2  16      255.53      231.41      8.64 o 
   0   2  16        7.63        9.84      4.38 o 
   1   2  16      326.32      360.29     15.93 o 
   2   2  16       44.61       49.63      7.00 o 
   3   2  16        7.80       12.82      5.86 o 
   4   2  16       83.72       88.50      9.39 o 
   5   2  16       59.25       74.53      9.28 o 
   6   2  16       23.05       32.05     14.46 o 
 -13   3  16        5.15       17.21     12.01 o 
 -12   3  16       11.59       20.04     12.91 o 
 -11   3  16       23.09        9.33     11.32 o 
 -10   3  16      254.83      260.58     27.82 o 
  -9   3  16      101.60      126.04     15.22 o 
  -8   3  16      563.25      513.82     33.23 o 
  -7   3  16      313.06      312.64     18.72 o 
  -6   3  16      172.49      159.79     11.47 o 
  -5   3  16      387.19      385.84     13.95 o 
  -4   3  16       21.03       36.20      7.03 o 
  -3   3  16        9.27       10.96      4.00 o 
  -2   3  16       37.57       36.82      5.64 o 
  -1   3  16       14.51        7.34      6.15 o 
   0   3  16      106.89       84.97      7.17 o 
   1   3  16      403.56      383.20     11.84 o 
   2   3  16       47.92       44.83      6.05 o 
   3   3  16        4.21       12.95     10.96 o 
   4   3  16        1.13       11.02      7.62 o 
   5   3  16      142.96      177.34     16.19 o 
   6   3  16       46.07       57.06     11.51 o 
 -13   4  16       66.61       79.29     15.22 o 
 -12   4  16        0.28       13.49     11.93 o 
 -11   4  16      108.50      137.42     16.67 o 
 -10   4  16       36.31       25.54     11.41 o 
  -9   4  16       73.14       85.87     13.83 o 
  -8   4  16      216.11      205.81     17.55 o 
  -7   4  16      145.84      159.64     15.49 o 
  -6   4  16       12.70       26.66      4.95 o 
  -5   4  16        0.38        4.57      4.40 o 
  -4   4  16      324.04      312.69     11.24 o 
  -3   4  16      132.98      170.84     16.03 o 
  -2   4  16      280.05      253.98      8.91 o 
  -1   4  16        0.01       -0.47      3.77 o 
   0   4  16      137.33      126.76     11.89 o 
   1   4  16        0.63        1.84      3.72 o 
   2   4  16       27.49       31.02     10.10 o 
   3   4  16       27.34       27.10      8.44 o 
   4   4  16       35.40       45.68     10.20 o 
   5   4  16       48.80       51.42     12.30 o 
   6   4  16       11.25       17.49     14.03 o 
 -13   5  16        5.80       23.86     12.46 o 
 -12   5  16       42.77       51.55     13.77 o 
 -11   5  16        2.90       -3.36     11.02 o 
 -10   5  16        6.73       -3.99     14.44 o 
  -9   5  16      237.41      228.19     18.53 o 
  -8   5  16      196.28      210.78     28.83 o 
  -7   5  16      212.71      199.04     16.89 o 
  -6   5  16        0.15       20.43      5.25 o 
  -5   5  16        3.63       17.88      4.89 o 
  -4   5  16       75.27       88.34      7.14 o 
  -3   5  16      138.75      164.48     13.49 o 
  -2   5  16      159.15      183.25      9.22 o 
  -1   5  16        0.77       -5.28      6.44 o 
   0   5  16      248.19      249.91     13.73 o 
   1   5  16       30.65       50.97      8.87 o 
   2   5  16       33.95       22.55     12.63 o 
   3   5  16      149.43      163.11     14.30 o 
   4   5  16       25.64       37.53     13.04 o 
   5   5  16      282.41      226.52     17.76 o 
 -12   6  16        1.83       -1.74      6.44 o 
 -11   6  16       40.46       47.16     12.76 o 
 -10   6  16       31.72       33.76     12.39 o 
  -9   6  16      308.61      266.99     19.90 o 
  -8   6  16        8.83        9.06     21.15 o 
  -7   6  16       52.67       60.13     13.07 o 
  -6   6  16       54.92       55.00      8.62 o 
  -5   6  16      294.45      318.24     18.33 o 
  -4   6  16      316.44      295.98     11.70 o 
  -3   6  16        1.36        6.06      4.87 o 
  -2   6  16      132.28      153.73     10.75 o 
  -1   6  16        1.01        4.91      8.34 o 
   0   6  16       44.73       51.95      8.30 o 
   1   6  16       27.41       36.98     11.14 o 
   2   6  16       16.38       27.06     13.09 o 
   3   6  16       43.72       46.20     13.57 o 
   4   6  16      104.01       78.49     11.85 o 
   5   6  16       43.76       49.16     12.13 o 
 -12   7  16      122.38      154.20     13.62 o 
 -11   7  16      117.81      112.16     18.74 o 
 -10   7  16        0.35        7.57     10.50 o 
  -9   7  16      107.14      124.02     15.20 o 
  -8   7  16       49.84       45.46     11.57 o 
  -7   7  16      190.69      219.43     17.35 o 
  -6   7  16      191.82      193.98     14.23 o 
  -5   7  16        5.88       19.31      8.06 o 
  -4   7  16      187.47      248.37     19.72 o 
  -3   7  16      153.90      194.71     23.64 o 
  -2   7  16       96.44      113.13     10.03 o 
  -1   7  16        7.10       25.55     13.90 o 
   0   7  16       39.79       41.96     10.20 o 
   1   7  16      113.88      117.10     11.86 o 
   2   7  16        0.42        3.40      8.47 o 
   3   7  16        1.74        8.52     10.79 o 
   4   7  16        1.36        0.80      6.35 o 
 -11   8  16       37.57       60.36      9.73 o 
 -10   8  16       35.39       63.26     15.57 o 
  -9   8  16       27.32       33.54     11.02 o 
  -8   8  16        4.02       10.94     13.31 o 
  -7   8  16        4.48       11.62      7.58 o 
  -6   8  16       48.81       60.06     14.50 o 
  -5   8  16       17.88       29.58      8.91 o 
  -4   8  16        8.57        2.66      7.25 o 
  -3   8  16       32.73       47.01      6.82 o 
  -2   8  16       44.51       52.21      7.80 o 
  -1   8  16      137.16      129.72     13.66 o 
   0   8  16      185.45      206.42     22.58 o 
   1   8  16        5.93       15.24      9.99 o 
   2   8  16        0.16        1.47      9.72 o 
   3   8  16      514.89      542.30     21.57 o 
   4   8  16       24.65       38.48     16.20 o 
 -10   9  16        0.12       17.00     11.01 o 
  -9   9  16      256.57      235.48     17.47 o 
  -8   9  16       61.05       44.73     10.52 o 
  -7   9  16       41.71       34.57      9.36 o 
  -6   9  16      306.36      322.50     14.73 o 
  -5   9  16        8.94       12.70      5.76 o 
  -4   9  16       39.61       47.41      7.73 o 
  -3   9  16       56.30       69.51     15.85 o 
  -2   9  16      323.61      311.99     17.97 o 
  -1   9  16      454.57      502.29     21.82 o 
   0   9  16       40.90       58.39     21.28 o 
   1   9  16       42.97       46.37     11.89 o 
   2   9  16       42.61       57.10     10.42 o 
   3   9  16        6.54       19.18     12.71 o 
  -9  10  16        1.58       -3.45      7.69 o 
  -8  10  16       21.49       20.07      9.20 o 
  -7  10  16       35.90       27.42      8.96 o 
  -6  10  16       24.65        4.59      5.78 o 
  -5  10  16      190.99      218.98     13.71 o 
  -4  10  16       11.64       13.62     11.02 o 
  -3  10  16       57.96       72.71     14.13 o 
  -2  10  16       28.62       46.19      8.88 o 
  -1  10  16      186.74      208.66     14.62 o 
   0  10  16      221.90      222.13     16.81 o 
   1  10  16       17.10       31.67      7.97 o 
   2  10  16        5.34       12.07      8.78 o 
  -8  11  16        3.55        4.26      7.20 o 
  -7  11  16       31.72       16.37     10.38 o 
  -6  11  16       39.59       25.79      7.91 o 
  -5  11  16        3.38       -7.24      8.25 o 
  -4  11  16       16.79       25.24     16.31 o 
  -3  11  16      360.55      387.94     16.98 o 
  -2  11  16      166.99      243.99     38.12 o 
  -1  11  16       39.18       33.15      7.72 o 
   0  11  16        3.80       10.13     21.16 o 
  -6  12  16       26.75       21.17     10.85 o 
  -4  12  16       44.93       48.87     22.61 o 
  -3  12  16      178.36      230.90     30.71 o 
  -2  12  16       55.11       37.26     11.13 o 
 -13   1  17       39.74       44.14     13.40 o 
 -12   1  17       82.55       94.78     15.59 o 
 -11   1  17       36.40       60.05     14.10 o 
 -10   1  17      166.03      178.55     17.71 o 
  -9   1  17        0.73       -4.12     10.43 o 
  -8   1  17      701.22      677.48     37.80 o 
  -7   1  17      960.07      936.10     58.04 o 
  -6   1  17        0.32        1.40      9.24 o 
  -5   1  17       70.93       70.39      9.01 o 
  -4   1  17        3.77       -4.21      4.21 o 
  -3   1  17        0.02        1.27      5.00 o 
  -2   1  17       20.21       27.67      6.97 o 
  -1   1  17        5.48        9.71      5.03 o 
   0   1  17       19.22       26.15      5.15 o 
   1   1  17      114.41      115.30      8.40 o 
   2   1  17        4.49       10.86      7.25 o 
   3   1  17       10.73       13.08      6.09 o 
   4   1  17      116.57      145.85     11.88 o 
   5   1  17      120.14      126.50     18.15 o 
 -13   2  17        0.23       21.78     12.69 o 
 -12   2  17       18.46       17.34     27.31 o 
 -11   2  17       67.90       79.48     14.91 o 
 -10   2  17        0.52       -1.04     10.30 o 
  -9   2  17        1.39       18.96     11.10 o 
  -8   2  17      358.35      315.20     33.87 o 
  -7   2  17      392.89      393.92     21.31 o 
  -6   2  17      117.26      107.12     10.58 o 
  -5   2  17       13.84        3.11      6.04 o 
  -4   2  17        2.71       -0.33      4.65 o 
  -3   2  17      421.15      437.07     13.36 o 
  -2   2  17        1.10        0.67      4.77 o 
  -1   2  17      939.87      853.92     15.38 o 
   0   2  17        3.56        8.38      4.61 o 
   1   2  17       26.63       39.97      6.11 o 
   2   2  17      153.44      179.17     11.18 o 
   3   2  17        8.85       11.50      7.54 o 
   4   2  17      136.69      126.60     11.08 o 
   5   2  17        1.84        6.53      7.88 o 
 -13   3  17      114.14      133.56     17.59 o 
 -12   3  17       33.17       34.43     29.76 o 
 -11   3  17        0.60        8.40     10.60 o 
 -10   3  17       41.92       38.06     12.97 o 
  -9   3  17       47.43       41.07     12.46 o 
  -8   3  17       47.05       58.46     12.27 o 
  -7   3  17      126.67      109.40     14.25 o 
  -6   3  17       86.83       84.40     10.07 o 
  -5   3  17       12.66       15.11      6.50 o 
  -4   3  17      851.91      808.01     20.72 o 
  -3   3  17      504.97      485.21     14.12 o 
  -2   3  17      205.30      211.14      9.06 o 
  -1   3  17      132.33      142.33     10.45 o 
   0   3  17      258.97      270.37     13.26 o 
   1   3  17        2.29        3.65      4.46 o 
   2   3  17      219.85      266.94     11.38 o 
   3   3  17       89.50      100.72     23.38 o 
   4   3  17       48.83       81.62     12.43 o 
   5   3  17      268.11      330.26     26.48 o 
 -13   4  17       34.44       44.08     13.12 o 
 -12   4  17       37.60       80.75     17.49 o 
 -11   4  17      191.63      187.30     19.29 o 
 -10   4  17       39.60       48.71     12.87 o 
  -9   4  17       80.31       89.92     14.27 o 
  -8   4  17        1.75        1.53      9.92 o 
  -7   4  17      174.59      181.69     17.39 o 
  -6   4  17       63.86       79.05      9.99 o 
  -5   4  17       22.52       24.80      7.13 o 
  -4   4  17        0.16        4.70      6.20 o 
  -3   4  17      318.21      299.48     11.77 o 
  -2   4  17       62.24       67.29      7.05 o 
  -1   4  17       96.59       95.03      6.85 o 
   0   4  17        0.48        6.74      4.30 o 
   1   4  17      197.58      212.81     15.06 o 
   2   4  17      127.00      143.34     13.51 o 
   3   4  17        0.78        0.05      7.41 o 
   4   4  17       33.29       28.00      9.04 o 
   5   4  17       13.86       19.96     13.43 o 
 -12   5  17       14.57       26.47     26.85 o 
 -11   5  17        1.60       12.75     11.61 o 
 -10   5  17      165.42      167.36     17.95 o 
  -9   5  17       24.92       30.31     12.41 o 
  -8   5  17        0.27        6.38     12.99 o 
  -7   5  17      180.12      165.93     15.99 o 
  -6   5  17       19.34       12.38      7.18 o 
  -5   5  17       50.49       63.82      9.10 o 
  -4   5  17       19.38       24.46      8.88 o 
  -3   5  17       31.01       25.33      6.90 o 
  -2   5  17      253.45      272.42     11.19 o 
  -1   5  17      595.05      564.26     17.73 o 
   0   5  17        4.66       14.34      6.67 o 
   1   5  17       42.73       66.17     14.75 o 
   2   5  17       86.13      132.49     23.67 o 
   3   5  17      168.79      176.68     15.32 o 
   4   5  17        1.93       11.58      9.96 o 
 -12   6  17       29.79       17.85     12.10 o 
 -11   6  17        8.79       22.67     16.35 o 
 -10   6  17       19.32       11.99     13.18 o 
  -9   6  17        0.54        3.99     10.64 o 
  -8   6  17       19.98       33.03     11.88 o 
  -7   6  17       12.91        9.28     10.42 o 
  -6   6  17       11.12       14.28      7.22 o 
  -5   6  17      207.65      222.81     13.26 o 
  -4   6  17        6.74       10.90      9.86 o 
  -3   6  17      433.67      496.14     37.38 o 
  -2   6  17      149.96      193.19     11.61 o 
  -1   6  17      185.11      245.42     27.54 o 
   0   6  17      274.01      251.59     14.14 o 
   1   6  17       40.82       42.89     12.86 o 
   2   6  17       31.78       51.88     15.31 o 
   3   6  17      350.09      395.01     32.67 o 
   4   6  17      153.72      179.53     21.79 o 
 -11   7  17       32.81       34.47     10.96 o 
 -10   7  17        7.84       20.75     19.34 o 
  -9   7  17       54.99       36.37     12.66 o 
  -8   7  17       92.02       88.23     14.50 o 
  -7   7  17      122.87      132.95     15.19 o 
  -6   7  17       23.90       35.74      8.33 o 
  -5   7  17        4.87        1.62      7.85 o 
  -4   7  17       89.67       86.00     12.25 o 
  -3   7  17      293.98      347.93     30.73 o 
  -2   7  17       51.38       60.66      8.16 o 
  -1   7  17      121.56      154.53     28.96 o 
   0   7  17       25.69       36.74      9.77 o 
   1   7  17       23.78       25.36      7.65 o 
   2   7  17        3.14       14.76      7.03 o 
   3   7  17       42.74       64.93     25.41 o 
 -11   8  17        4.25       11.18      7.92 o 
 -10   8  17       11.09       13.22     12.52 o 
  -9   8  17       21.50       29.50      8.99 o 
  -8   8  17       12.60        8.07      7.11 o 
  -7   8  17        0.00        1.83     15.45 o 
  -6   8  17       23.68        9.44      9.14 o 
  -5   8  17       62.57       61.93     22.13 o 
  -4   8  17        8.32       11.98      8.59 o 
  -3   8  17      175.05      188.73     16.73 o 
  -2   8  17      335.07      356.26     18.44 o 
  -1   8  17       92.03      106.79     10.43 o 
   0   8  17       17.74       29.95     11.33 o 
   1   8  17       25.34       21.51      7.26 o 
   2   8  17       10.47        3.34     12.02 o 
   3   8  17       55.51       86.74     12.14 o 
 -10   9  17      117.96       94.42     13.83 o 
  -9   9  17      105.14       78.34     13.27 o 
  -8   9  17      102.47      101.90     13.61 o 
  -7   9  17       82.26       88.33     14.17 o 
  -6   9  17       19.96       20.67      6.78 o 
  -5   9  17       26.09       20.79      7.13 o 
  -4   9  17      294.76      278.73     30.17 o 
  -3   9  17      330.87      359.85     26.85 o 
  -2   9  17       86.60       99.70     18.19 o 
  -1   9  17       26.67       37.67     17.86 o 
   0   9  17       17.64       27.75     14.87 o 
   1   9  17      121.57      148.46     13.99 o 
   2   9  17        5.25       15.69     21.35 o 
  -8  10  17      260.53      251.68     18.31 o 
  -7  10  17        1.23       -5.97      6.24 o 
  -6  10  17      114.11      131.41     11.92 o 
  -5  10  17        0.14       -2.55      5.58 o 
  -4  10  17       17.09       42.30     13.00 o 
  -3  10  17      173.02      158.87     16.30 o 
  -2  10  17      184.52      190.38     18.14 o 
  -1  10  17      123.82      171.90     12.24 o 
   0  10  17       23.95       50.61     19.56 o 
  -7  11  17        8.77       12.81      7.53 o 
  -6  11  17        0.80       -6.09      6.09 o 
  -5  11  17       12.10       14.49     10.59 o 
  -4  11  17        0.18       -6.92      8.08 o 
  -3  11  17      138.54      130.10     15.65 o 
  -2  11  17      451.76      501.40     18.56 o 
  -1  11  17      255.34      351.43     29.07 o 
 -13   0  18       42.90       94.70     21.48 o 
 -12   0  18      462.41      424.21     34.75 o 
 -11   0  18       71.79       60.80     20.51 o 
 -10   0  18      360.55      352.38     30.49 o 
  -9   0  18      609.33      561.15     35.58 o 
  -8   0  18        0.26        7.78     14.97 o 
  -7   0  18      220.00      195.32     23.30 o 
  -6   0  18       13.69       11.39     14.80 o 
  -5   0  18       28.07       24.72      9.13 o 
  -4   0  18       79.25      116.91     12.67 o 
  -3   0  18      984.57      971.13     28.53 o 
  -2   0  18      336.13      338.28     17.89 o 
  -1   0  18       65.64       74.40      9.09 o 
   0   0  18      179.87      196.90     13.40 o 
   1   0  18        3.55       10.12      6.58 o 
   2   0  18       96.36      129.03     15.53 o 
   3   0  18      799.57      829.82     31.64 o 
   4   0  18       61.49       64.25     12.58 o 
 -13   1  18       28.09       40.13     18.01 o 
 -12   1  18        5.57        5.04     12.23 o 
 -11   1  18        8.26        7.40     11.56 o 
 -10   1  18       96.11       88.44     30.06 o 
  -9   1  18       77.80       90.15     20.16 o 
  -8   1  18      478.01      453.33     21.44 o 
  -7   1  18      508.08      488.15     22.73 o 
  -6   1  18        4.75       -0.30     10.42 o 
  -5   1  18       14.17       10.69      7.11 o 
  -4   1  18        8.94        4.53      5.45 o 
  -3   1  18      122.90      145.37      9.75 o 
  -2   1  18        3.63       -1.48      5.05 o 
  -1   1  18      236.78      261.65     10.20 o 
   0   1  18       43.43       58.73      6.19 o 
   1   1  18       10.09       16.82      5.46 o 
   2   1  18       83.98       88.10      9.59 o 
   3   1  18        9.93       11.29      6.49 o 
   4   1  18        7.53       12.09      8.30 o 
 -13   2  18        0.00       17.70     12.73 o 
 -12   2  18        0.31      -11.34     11.34 o 
 -11   2  18       31.69       43.33     13.49 o 
 -10   2  18       39.10       31.13     12.31 o 
  -9   2  18        7.00        3.55     10.41 o 
  -8   2  18      107.34      112.64     14.58 o 
  -7   2  18      670.93      631.12     34.95 o 
  -6   2  18       32.84       18.65      7.69 o 
  -5   2  18       34.87       17.96     11.91 o 
  -4   2  18        5.50       -4.22      8.79 o 
  -3   2  18      158.81      206.76     22.35 o 
  -2   2  18       57.06       54.72      6.98 o 
  -1   2  18       37.05       36.91      5.68 o 
   0   2  18      147.64      176.54      9.19 o 
   1   2  18       59.33       84.54     14.37 o 
   2   2  18        9.36       13.42     10.50 o 
   3   2  18      104.53      126.45     11.07 o 
   4   2  18      123.82      163.10     19.33 o 
 -12   3  18        0.35        2.80     12.30 o 
 -11   3  18       17.86       22.09     12.83 o 
 -10   3  18      181.89      168.62     25.13 o 
  -9   3  18      219.52      208.97     20.01 o 
  -8   3  18        0.23       -8.14      9.93 o 
  -7   3  18      134.32      101.33     14.73 o 
  -6   3  18        2.72       -0.54      6.75 o 
  -5   3  18       16.55       11.82      7.35 o 
  -4   3  18        9.89        6.43      6.31 o 
  -3   3  18      122.56      121.44      9.10 o 
  -2   3  18        1.07       -0.22      4.68 o 
  -1   3  18      126.91      119.29      9.71 o 
   0   3  18       66.81       74.12      8.52 o 
   1   3  18       30.36       31.22      7.79 o 
   2   3  18      257.16      251.71     13.40 o 
   3   3  18      242.40      219.99     17.11 o 
   4   3  18       11.50       25.86      9.98 o 
 -12   4  18        3.58       16.33     13.06 o 
 -11   4  18       69.09       71.99     15.41 o 
 -10   4  18       91.62       62.75     14.20 o 
  -9   4  18        8.64       22.62     12.08 o 
  -8   4  18       44.08       53.50     13.99 o 
  -7   4  18      163.64      158.82     21.54 o 
  -6   4  18       76.67       92.70     10.45 o 
  -5   4  18       10.51        3.33      8.73 o 
  -4   4  18      143.12      144.03     14.06 o 
  -3   4  18      347.23      335.13     12.42 o 
  -2   4  18       26.39       22.01      5.91 o 
  -1   4  18      153.52      178.95     15.04 o 
   0   4  18      290.35      305.37     15.65 o 
   1   4  18       20.49       22.58     12.44 o 
   2   4  18       15.51       15.37      8.51 o 
   3   4  18        0.10       17.00     12.85 o 
   4   4  18       97.38       99.63     16.14 o 
 -12   5  18       44.27       65.99     18.98 o 
 -11   5  18       48.96       54.13     20.07 o 
 -10   5  18       43.11       28.58     13.05 o 
  -9   5  18      291.00      303.64     39.48 o 
  -8   5  18       33.05       25.12     14.00 o 
  -7   5  18        1.50       -1.42     11.47 o 
  -6   5  18      508.32      505.26     18.30 o 
  -5   5  18        3.74        3.30      6.65 o 
  -4   5  18      161.86      150.52     12.14 o 
  -3   5  18        0.46        1.33      6.64 o 
  -2   5  18        3.96       -5.42      6.78 o 
  -1   5  18        0.00        7.76     12.82 o 
   0   5  18       51.94       73.48     17.09 o 
   1   5  18        7.99       15.35      7.42 o 
   2   5  18       23.81       37.83     15.78 o 
   3   5  18      397.89      418.70     20.16 o 
 -11   6  18      117.54      142.58     34.68 o 
 -10   6  18       16.71       25.43     12.51 o 
  -9   6  18        5.64       11.19     11.74 o 
  -8   6  18       42.10       40.12     34.79 o 
  -7   6  18        8.01       16.35     11.32 o 
  -6   6  18        1.20       -4.73      7.50 o 
  -5   6  18       51.94       51.79      9.24 o 
  -4   6  18       61.38       64.24     15.55 o 
  -3   6  18        0.32        6.07      8.06 o 
  -2   6  18      170.76      157.97     15.55 o 
  -1   6  18       85.66       92.62     12.61 o 
   0   6  18       19.38       35.87      8.10 o 
   1   6  18        8.52       21.40      7.68 o 
   2   6  18        0.90       -3.00     11.79 o 
   3   6  18      424.39      507.95     36.21 o 
 -11   7  18        0.00        4.96      6.89 o 
 -10   7  18       49.33       75.45     15.00 o 
  -9   7  18        5.18       26.46     18.90 o 
  -8   7  18       11.90       23.22     11.91 o 
  -7   7  18       49.13       71.98     19.90 o 
  -6   7  18      210.33      199.36     27.16 o 
  -5   7  18        0.24       -2.02      8.30 o 
  -4   7  18      193.19      207.36     31.59 o 
  -3   7  18      273.40      301.04     18.58 o 
  -2   7  18        6.86        2.17      8.15 o 
  -1   7  18       10.08       22.64     12.54 o 
   0   7  18       23.23       28.64     18.92 o 
   1   7  18        0.20       11.19     16.30 o 
   2   7  18        0.11        2.59      9.60 o 
 -10   8  18        9.14       31.24      8.15 o 
  -9   8  18      176.83      190.26     14.49 o 
  -8   8  18       34.59        6.62     16.75 o 
  -7   8  18       34.39       44.36     18.13 o 
  -6   8  18      109.48      126.27     19.15 o 
  -5   8  18        5.76        9.23      9.19 o 
  -4   8  18       40.17       57.43     11.87 o 
  -3   8  18        4.94       11.66      8.23 o 
  -2   8  18        2.50       -3.27      7.34 o 
  -1   8  18        8.41        5.10     10.94 o 
   0   8  18      153.90      232.23     49.08 o 
   1   8  18       22.66       -3.60     30.67 o 
  -9   9  18      110.35      111.83     14.24 o 
  -8   9  18       94.60       91.79     20.12 o 
  -7   9  18      107.18      103.77     13.56 o 
  -6   9  18       20.76       16.99      6.91 o 
  -5   9  18        1.06       -0.31      7.42 o 
  -4   9  18        0.02       -3.38      7.59 o 
  -2   9  18      123.40      133.26     15.62 o 
  -1   9  18       13.35       10.79      8.68 o 
   0   9  18       32.45      125.02     63.83 o 
  -7  10  18        0.32       -7.52      7.91 o 
  -6  10  18       13.23        4.70      6.53 o 
  -5  10  18      303.74      287.58     22.20 o 
  -4  10  18       48.60       52.14     12.24 o 
  -3  10  18        1.02       -7.89      7.89 o 
  -2  10  18       60.59       69.09     15.11 o 
  -1  10  18       90.63       99.34     14.39 o 
 -12   1  19       47.05       49.56     14.21 o 
 -11   1  19       18.86       10.35     12.72 o 
 -10   1  19        0.59        5.07     25.86 o 
  -9   1  19       28.29       36.40     12.96 o 
  -8   1  19       69.88       50.27     12.54 o 
  -7   1  19       65.23       72.08     13.11 o 
  -6   1  19       74.00       82.15     12.96 o 
  -5   1  19       25.18       22.30      6.56 o 
  -4   1  19      198.36      203.85     11.64 o 
  -3   1  19       51.71       51.48      7.12 o 
  -2   1  19        0.13       -3.79      4.88 o 
  -1   1  19       20.82       19.28      9.24 o 
   0   1  19        9.05       14.87      5.24 o 
   1   1  19        1.38       10.69      5.39 o 
   2   1  19       16.96       23.35      7.11 o 
   3   1  19      117.49      143.52     11.98 o 
 -12   2  19        6.32       -0.21     11.75 o 
 -11   2  19        0.11       -2.98     19.29 o 
 -10   2  19       15.96       27.65     13.10 o 
  -9   2  19       30.73       40.74     19.29 o 
  -8   2  19       92.58       99.12     15.15 o 
  -7   2  19       54.99       56.58     25.85 o 
  -6   2  19       89.17       81.06     10.34 o 
  -5   2  19       17.49       17.24      7.57 o 
  -4   2  19       55.78       51.44      7.53 o 
  -3   2  19      119.14      109.21      8.97 o 
  -2   2  19        7.47        4.04      5.00 o 
  -1   2  19       17.04       12.96      5.88 o 
   0   2  19       30.56       30.34      5.63 o 
   1   2  19       22.23       33.23      7.20 o 
   2   2  19      249.28      265.85     12.44 o 
   3   2  19       78.32      122.23     13.83 o 
 -12   3  19       13.15       27.27     14.38 o 
 -11   3  19      132.86      145.72     17.85 o 
 -10   3  19       29.36       28.16     13.69 o 
  -9   3  19       48.24       62.96     31.48 o 
  -8   3  19        0.25      -10.65     10.65 o 
  -7   3  19       60.78       51.35     12.63 o 
  -6   3  19       27.63       25.08      9.06 o 
  -5   3  19       38.42       21.33      7.54 o 
  -4   3  19       75.00       87.92     10.07 o 
  -3   3  19        7.34        2.73      5.36 o 
  -2   3  19       60.56       60.16      8.56 o 
  -1   3  19        9.02       29.82     10.12 o 
   0   3  19       96.20      126.59     16.86 o 
   1   3  19       83.31      110.81      9.45 o 
   2   3  19       17.04       36.71     10.08 o 
   3   3  19       19.99       24.84     13.45 o 
 -12   4  19       98.03      104.33     17.06 o 
 -11   4  19        7.27       10.84     12.31 o 
 -10   4  19      104.00      101.77     16.13 o 
  -9   4  19      840.84      813.32     30.44 o 
  -8   4  19        0.03        2.41     11.24 o 
  -7   4  19        3.88      -11.24     11.62 o 
  -6   4  19       24.65       14.71      8.10 o 
  -5   4  19       17.31       -0.15      9.15 o 
  -4   4  19       37.29       26.47      8.19 o 
  -3   4  19       70.98       61.11      9.87 o 
  -2   4  19       38.35       29.78      6.56 o 
  -1   4  19        3.22        3.38      6.76 o 
   0   4  19       22.39       45.49     17.50 o 
   1   4  19      745.66      879.57     58.06 o 
   2   4  19        4.42       26.61     20.04 o 
   3   4  19       97.68      121.37     15.90 o 
 -11   5  19       21.92       21.64     30.07 o 
 -10   5  19       45.45       28.72     13.58 o 
  -9   5  19       77.87       89.26     15.45 o 
  -8   5  19      134.21      141.04     16.78 o 
  -7   5  19        7.82       -4.42     10.65 o 
  -6   5  19      160.07      184.43     13.84 o 
  -5   5  19       14.73       12.69      8.13 o 
  -4   5  19       41.10       42.29      8.85 o 
  -3   5  19      129.05      133.16     14.87 o 
  -2   5  19       85.22      110.94     14.01 o 
  -1   5  19      103.94       86.54     12.63 o 
   0   5  19        7.77       34.72     30.07 o 
   1   5  19        0.10       -6.90      6.90 o 
   2   5  19      288.05      340.25     48.88 o 
 -11   6  19       23.83       29.03     26.83 o 
 -10   6  19      193.90      204.33     25.08 o 
  -9   6  19      251.30      213.31     19.62 o 
  -8   6  19        2.78        7.56     11.44 o 
  -7   6  19        0.00       -9.33     10.83 o 
  -6   6  19        1.20        9.99      8.05 o 
  -5   6  19       14.60        5.94      9.66 o 
  -4   6  19        2.87       11.94      9.51 o 
  -3   6  19       11.02       14.49      8.89 o 
  -2   6  19      137.49      239.50     22.80 o 
  -1   6  19        4.03        8.64      9.94 o 
   0   6  19       71.92      185.37     19.26 o 
   1   6  19      332.03      434.81     47.74 o 
   2   6  19       57.04       55.58     14.57 o 
 -10   7  19      117.91      133.56     17.47 o 
  -9   7  19       60.20       85.19     15.07 o 
  -8   7  19      156.65      190.64     18.67 o 
  -7   7  19       15.64       13.20     10.33 o 
  -6   7  19       19.19        9.32      9.89 o 
  -5   7  19       73.74       77.98     13.11 o 
  -4   7  19       12.70        2.96      8.59 o 
  -3   7  19      388.68      394.07     21.31 o 
  -2   7  19      172.92      187.82     17.05 o 
  -1   7  19        4.78       -2.57      7.44 o 
   0   7  19       16.24       54.54     25.62 o 
   1   7  19        0.56        1.86     10.69 o 
  -9   8  19        0.99        4.39      6.43 o 
  -8   8  19        4.64      -14.89     14.89 o 
  -7   8  19        6.43       -1.71     15.68 o 
  -6   8  19       67.84       81.15     13.64 o 
  -5   8  19        0.71        0.18      8.53 o 
  -4   8  19        6.41       23.13     10.04 o 
  -3   8  19      206.47      178.99     17.39 o 
  -2   8  19      292.26      310.12     19.27 o 
  -1   8  19       37.26       37.56     10.96 o 
  -7   9  19      112.14      101.28     14.30 o 
  -6   9  19       32.87       14.35      7.18 o 
  -5   9  19       37.63       29.70     12.56 o 
  -4   9  19       14.07       12.49     11.17 o 
  -3   9  19       69.25      100.72     26.86 o 
  -2   9  19       41.40       65.93     19.37 o 
 -12   0  20      205.71      221.53     30.44 o 
 -11   0  20      123.79       85.04     22.96 o 
 -10   0  20      187.96      172.08     26.76 o 
  -9   0  20       51.32       45.33     19.76 o 
  -8   0  20       90.69       91.30     21.68 o 
  -7   0  20       68.92       64.18     19.60 o 
  -6   0  20        4.25       -5.80     14.55 o 
  -5   0  20       23.83       11.77      8.76 o 
  -4   0  20        3.65        7.61      8.95 o 
  -3   0  20       25.46       14.95     11.70 o 
  -2   0  20       97.56      128.83     13.97 o 
  -1   0  20      544.05      507.47     22.62 o 
   0   0  20       86.02      101.17     13.31 o 
   1   0  20       14.00       41.01      8.95 o 
   2   0  20     1053.98     1095.05     28.89 o 
 -12   1  20        1.28       14.85     12.11 o 
 -11   1  20       33.35       30.42     13.46 o 
 -10   1  20       11.23       19.00     12.88 o 
  -9   1  20       94.69       65.80     14.90 o 
  -8   1  20       76.29       74.46     27.80 o 
  -7   1  20      140.57      144.71     35.78 o 
  -6   1  20        1.47      -12.54     16.36 o 
  -5   1  20      148.04      130.67     12.16 o 
  -4   1  20       88.02       98.20      9.25 o 
  -3   1  20        5.05        9.56      6.00 o 
  -2   1  20       16.76        1.22      5.39 o 
  -1   1  20       25.64       13.21     10.47 o 
   0   1  20       12.26        8.52      6.07 o 
   1   1  20       68.80       82.90      8.97 o 
   2   1  20       55.29       67.56      8.28 o 
 -11   2  20      206.67      243.86     22.05 o 
 -10   2  20        2.26      -11.92     11.92 o 
  -9   2  20        0.29       -4.96     11.62 o 
  -8   2  20       14.27       14.18     11.94 o 
  -7   2  20       44.76       29.39     11.88 o 
  -6   2  20       22.08       22.11      8.16 o 
  -5   2  20       22.16       28.38     11.41 o 
  -4   2  20       40.91       20.04      6.79 o 
  -3   2  20      143.40      121.86     11.88 o 
  -2   2  20       37.04       30.53      7.67 o 
  -1   2  20       12.27       16.44      6.08 o 
   0   2  20        1.16       11.32      9.98 o 
   1   2  20        8.85       21.98      7.77 o 
   2   2  20       71.87      109.54     10.16 o 
 -11   3  20       11.78       31.03     14.37 o 
 -10   3  20       51.82       38.75     14.10 o 
  -9   3  20       28.24       40.49     13.15 o 
  -8   3  20       70.12       57.62     16.96 o 
  -7   3  20      156.75      172.67     17.57 o 
  -6   3  20       15.37       11.30      8.72 o 
  -5   3  20      189.21      203.96     14.53 o 
  -4   3  20       66.74       66.73     10.00 o 
  -3   3  20       80.47       75.30      8.52 o 
  -2   3  20       24.44       28.97      7.05 o 
  -1   3  20        4.44       -0.93      5.54 o 
   0   3  20       14.30       13.72      5.82 o 
   1   3  20      486.95      587.03     25.93 o 
   2   3  20      273.66      314.31     50.96 o 
 -11   4  20        7.82       -4.42     18.78 o 
 -10   4  20      389.54      427.02     48.29 o 
  -9   4  20      155.73       93.43     16.19 o 
  -8   4  20       44.10       51.33     14.17 o 
  -7   4  20       99.28       89.67     21.13 o 
  -6   4  20       29.93       40.76     11.69 o 
  -5   4  20       38.44       37.55      9.39 o 
  -4   4  20       71.40       84.42     10.77 o 
  -3   4  20      221.68      211.46     18.55 o 
  -2   4  20        3.02       -2.83      6.18 o 
  -1   4  20       68.46       79.15     12.89 o 
   0   4  20        0.26        8.39     13.72 o 
   1   4  20      252.48      398.89     89.40 o 
 -10   5  20       23.05       18.34     12.98 o 
  -9   5  20       98.12       98.31     16.44 o 
  -8   5  20      239.53      226.19     19.85 o 
  -7   5  20       30.04       24.81     12.39 o 
  -6   5  20      228.47      226.07     15.48 o 
  -5   5  20       35.26       23.60      9.08 o 
  -4   5  20        0.75       -5.64      6.90 o 
  -3   5  20       25.02       32.40     11.00 o 
  -2   5  20      319.11      312.34     27.08 o 
  -1   5  20       68.78       91.15     13.66 o 
   0   5  20       80.99       95.59     13.57 o 
   1   5  20      132.84      277.64     23.87 o 
 -10   6  20       17.71       17.86     16.72 o 
  -9   6  20      109.41       79.18     15.47 o 
  -8   6  20       80.73       78.69     14.93 o 
  -7   6  20       22.52        9.72     22.54 o 
  -6   6  20       11.72       -4.51      9.39 o 
  -5   6  20       78.25       58.17     19.18 o 
  -4   6  20        3.42       14.29      9.61 o 
  -3   6  20       65.76       60.61     12.43 o 
  -2   6  20       39.94       44.60     11.14 o 
  -1   6  20       16.60        2.93      8.79 o 
   0   6  20       56.22       70.40     19.54 o 
  -9   7  20        0.70        8.51     20.20 o 
  -8   7  20        0.05      -12.67     15.83 o 
  -7   7  20       64.61       62.24     13.57 o 
  -6   7  20      179.67      170.03     17.45 o 
  -5   7  20       55.72       47.81     12.53 o 
  -4   7  20        1.08       -1.04      8.50 o 
  -3   7  20       52.23       53.85     12.52 o 
  -2   7  20       30.69       22.05     20.16 o 
  -7   8  20        5.18      -10.76     16.21 o 
  -6   8  20       35.96       18.23     19.40 o 
  -5   8  20      165.48      160.20     17.61 o 
  -4   8  20      104.47       76.12     13.53 o 
  -3   8  20      121.95       97.11     14.64 o 
  -2   8  20       57.44       54.56     20.04 o 
 -11   1  21        0.39        4.91     12.82 o 
 -10   1  21       14.98        7.74     12.63 o 
  -9   1  21       29.51       14.54     14.91 o 
  -8   1  21       60.28       64.35     21.04 o 
  -7   1  21        0.11       -4.73     17.64 o 
  -6   1  21        0.99       -3.08     11.25 o 
  -5   1  21      171.15      168.01     13.83 o 
  -4   1  21      119.25      129.21     18.38 o 
  -3   1  21       65.72       68.97      9.96 o 
  -2   1  21       23.59       19.54      9.67 o 
  -1   1  21      348.90      356.85     14.35 o 
   0   1  21        6.99        2.82      6.04 o 
   1   1  21      251.32      255.35     14.73 o 
 -11   2  21        0.24       -6.56     17.21 o 
 -10   2  21      266.27      291.56     22.88 o 
  -9   2  21      119.85      109.71     16.86 o 
  -8   2  21       39.58       42.38     13.76 o 
  -7   2  21        0.01      -10.74     10.74 o 
  -6   2  21        9.95       -8.13      8.26 o 
  -5   2  21       49.38       40.38      9.83 o 
  -4   2  21       36.87       25.25     10.59 o 
  -3   2  21        3.51        5.40      6.03 o 
  -2   2  21       11.86       10.06      6.60 o 
  -1   2  21       11.00        8.44      6.24 o 
   0   2  21      146.57      157.49     11.52 o 
   1   2  21      320.84      344.36     14.34 o 
 -10   3  21      102.06       81.71     23.90 o 
  -9   3  21        1.65      -11.71     11.77 o 
  -8   3  21       16.58       13.62     12.77 o 
  -7   3  21        7.21        9.85     12.14 o 
  -6   3  21       46.17       34.37     15.87 o 
  -5   3  21       32.91       33.00     10.03 o 
  -4   3  21        5.85       13.41      9.61 o 
  -3   3  21      241.91      235.38     16.34 o 
  -2   3  21      138.76      142.91     11.04 o 
  -1   3  21        5.92        3.63      6.22 o 
   0   3  21      173.75      195.26     18.38 o 
 -10   4  21       20.02       38.83     25.89 o 
  -9   4  21        4.33        7.97     18.78 o 
  -8   4  21       74.41       64.23     27.47 o 
  -7   4  21       13.55       -6.17     11.66 o 
  -6   4  21       57.03       40.96     10.01 o 
  -5   4  21      319.32      341.27     16.97 o 
  -4   4  21      103.14      123.33     12.49 o 
  -3   4  21        0.47        0.29      7.39 o 
  -2   4  21       49.95       50.18     11.85 o 
  -1   4  21        1.76       -1.36      9.75 o 
   0   4  21      198.72      228.06     32.06 o 
  -9   5  21       18.19       33.97     13.96 o 
  -8   5  21        0.57       24.37     12.86 o 
  -7   5  21        6.05        7.10     12.07 o 
  -6   5  21       73.82       59.54     10.98 o 
  -5   5  21      450.52      485.82     19.80 o 
  -4   5  21      160.90      165.44     17.01 o 
  -3   5  21        0.09       -1.40      8.53 o 
  -2   5  21        9.58       11.90      9.67 o 
  -1   5  21        0.02       -0.11      8.78 o 
  -8   6  21        1.23       -6.28     26.08 o 
  -7   6  21       35.08       34.83     12.76 o 
  -6   6  21       58.33       42.12     12.35 o 
  -5   6  21      184.72      191.60     25.70 o 
  -4   6  21        6.40        4.44      9.49 o 
  -3   6  21        0.02        0.36      8.93 o 
  -2   6  21       29.59       10.33     13.66 o 
  -6   7  21      140.21      146.13     17.19 o 
  -5   7  21       50.74       45.79     19.83 o 
  -4   7  21      258.13      257.83     20.75 o 
  -3   7  21       65.51       56.89     12.90 o 
 -10   0  22       12.24       12.52     18.33 o 
  -9   0  22      104.34       91.89     22.93 o 
  -8   0  22        0.00      -15.53     15.53 o 
  -7   0  22       55.98       68.43     21.12 o 
  -6   0  22      187.55      209.18     28.20 o 
  -5   0  22      202.02      188.66     18.11 o 
  -4   0  22       46.38       44.45     12.29 o 
  -3   0  22        3.22       -8.85      8.85 o 
  -2   0  22        2.96       17.37     10.01 o 
  -1   0  22      364.72      444.82     22.81 o 
  -9   1  22        0.03        6.60     12.52 o 
  -8   1  22       11.49        7.91     12.54 o 
  -7   1  22       24.59       12.17     12.57 o 
  -6   1  22       59.93       60.05     14.36 o 
  -5   1  22       19.50        4.45     10.52 o 
  -4   1  22       18.70        7.32      7.13 o 
  -3   1  22        0.47       -6.07      6.07 o 
  -2   1  22       69.27       73.65      9.35 o 
  -1   1  22      136.69      160.41     11.95 o 
  -9   2  22      152.83      127.25     17.30 o 
  -8   2  22       98.28       95.11     16.65 o 
  -7   2  22      203.28      193.14     35.08 o 
  -6   2  22       81.35       80.03     11.73 o 
  -5   2  22        2.01        2.32      8.46 o 
  -4   2  22       60.11       66.71      9.27 o 
  -3   2  22        4.02       -1.97      9.87 o 
  -2   2  22        2.78        6.16      6.65 o 
  -1   2  22      207.78      220.26     13.55 o 
  -9   3  22       12.54       18.46     13.38 o 
  -8   3  22       30.04        9.19     12.55 o 
  -7   3  22       53.87       29.82     25.16 o 
  -6   3  22       76.47       62.47     10.90 o 
  -5   3  22        2.83       10.68      8.90 o 
  -4   3  22       40.80       47.45     10.13 o 
  -3   3  22        7.39        9.44      6.88 o 
  -2   3  22       17.19        7.94      6.85 o 
  -8   4  22        7.35        0.67     12.85 o 
  -7   4  22       80.60       53.98     14.56 o 
  -6   4  22        5.19       22.70     10.62 o 
  -5   4  22        0.43        7.22      8.85 o 
  -4   4  22       57.43       46.57     10.08 o 
  -3   4  22       70.49       68.85     13.27 o 
  -2   4  22        2.50        2.09      9.35 o 
  -7   5  22       47.04       36.62     13.78 o 
  -6   5  22       47.55       37.66     10.66 o 
  -5   5  22       41.98       45.77     12.24 o 
  -4   5  22        3.43       -7.78     11.75 o 
  -3   5  22        7.45       18.70     10.40 o 
  -7   1  23       58.52       31.94     13.84 o 
  -6   1  23      120.72      125.43     18.93 o 
  -5   1  23       35.13       10.32      9.61 o 
  -4   1  23        6.32       -7.17      7.17 o 
  -7   2  23       25.21       35.21     16.57 o 
  -6   2  23        0.09      -11.81     11.81 o 
  -5   2  23       52.09       59.74     11.39 o 
  -4   2  23        0.10       -3.63      8.39 o 
                                                 
